# Supplementary material for: Comparative genome analysis of three euplotid protists provides insights into the evolution of nanochromosomes in unicellular eukaryotic organisms
Source: Mar Life Sci Technol. 2023 May 28;5(3):300–15. doi: 10.1007/s42995-023-00175-0 (PMC10449743; doi:10.1007/s42995-023-00175-0)
Supplement: Supplementary file 2 — Supplementary file2 (XLSX 40 kb) [file 42995_2023_175_MOESM2_ESM.xlsx]

## Sheet: Supplementary Table S4
Class	GO_Name	GO_ID	GO_Level	P_value	EnrichmentScore	HitsGenesCountsInSelectedSet	HitsGenesCountsInBackground	AllGenesCountsInSelectedSet	AllGenesCountsInBackground	GenesOfSelectedSetInGOterm	corrected p-value(BH method)
Molecular function	UDP-glycosyltransferase activity	GO:0008194	5	0	7.6584	26	35	1002	10330	g34569.t1,g19724.t1,g2974.t1,g38596.t1,g40490.t1,g37187.t1,g15732.t1,g36218.t1,g27542.t1,g24890.t1,g28508.t1,g8702.t1,g33524.t1,g27984.t1,g26505.t1,g27257.t1,g13609.t1,g27027.t1,g20255.t1,g32639.t1,g15537.t1,g18175.t1,g39327.t1,g7784.t1,g8658.t1,g39806.t1,	0
Molecular function	chitin synthase activity	GO:0004100	7	0	9.573	26	28	1002	10330	g34569.t1,g19724.t1,g2974.t1,g38596.t1,g40490.t1,g37187.t1,g15732.t1,g36218.t1,g27542.t1,g24890.t1,g28508.t1,g8702.t1,g33524.t1,g27984.t1,g26505.t1,g27257.t1,g13609.t1,g27027.t1,g20255.t1,g32639.t1,g15537.t1,g18175.t1,g39327.t1,g7784.t1,g8658.t1,g39806.t1,	0
Molecular function	small molecule sensor activity	GO:0140299	2	0	3.15783	68	222	1002	10330	g9749.t1,g37069.t1,g10947.t1,g23797.t1,g18066.t1,g12862.t1,g1499.t1,g9483.t1,g396.t1,g7778.t1,g37881.t1,g8316.t1,g15839.t1,g15368.t1,g39654.t1,g3105.t1,g22399.t1,g40994.t1,g14885.t1,g1248.t1,g20204.t1,g18428.t1,g6286.t1,g18065.t1,g9637.t1,g37456.t1,g40435.t1,g9270.t1,g11318.t1,g40891.t1,g14273.t1,g39899.t1,g21864.t1,g611.t1,g27093.t1,g38128.t1,g33489.t1,g37434.t1,g19269.t1,g34029.t1,g22223.t1,g28…	0
Molecular function	protein histidine kinase activity	GO:0004673	7	0	3.15783	68	222	1002	10330	g9749.t1,g37069.t1,g10947.t1,g23797.t1,g18066.t1,g12862.t1,g1499.t1,g9483.t1,g396.t1,g7778.t1,g37881.t1,g8316.t1,g15839.t1,g15368.t1,g39654.t1,g3105.t1,g22399.t1,g40994.t1,g14885.t1,g1248.t1,g20204.t1,g18428.t1,g6286.t1,g18065.t1,g9637.t1,g37456.t1,g40435.t1,g9270.t1,g11318.t1,g40891.t1,g14273.t1,g39899.t1,g21864.t1,g611.t1,g27093.t1,g38128.t1,g33489.t1,g37434.t1,g19269.t1,g34029.t1,g22223.t1,g28…	0
Molecular function	phosphorelay sensor kinase activity	GO:0000155	8	0	3.15783	68	222	1002	10330	g9749.t1,g37069.t1,g10947.t1,g23797.t1,g18066.t1,g12862.t1,g1499.t1,g9483.t1,g396.t1,g7778.t1,g37881.t1,g8316.t1,g15839.t1,g15368.t1,g39654.t1,g3105.t1,g22399.t1,g40994.t1,g14885.t1,g1248.t1,g20204.t1,g18428.t1,g6286.t1,g18065.t1,g9637.t1,g37456.t1,g40435.t1,g9270.t1,g11318.t1,g40891.t1,g14273.t1,g39899.t1,g21864.t1,g611.t1,g27093.t1,g38128.t1,g33489.t1,g37434.t1,g19269.t1,g34029.t1,g22223.t1,g28…	0
Molecular function	acetylglucosaminyltransferase activity	GO:0008375	6	1.11e-16	8.64658	26	31	1002	10330	g34569.t1,g19724.t1,g2974.t1,g38596.t1,g40490.t1,g37187.t1,g15732.t1,g36218.t1,g27542.t1,g24890.t1,g28508.t1,g8702.t1,g33524.t1,g27984.t1,g26505.t1,g27257.t1,g13609.t1,g27027.t1,g20255.t1,g32639.t1,g15537.t1,g18175.t1,g39327.t1,g7784.t1,g8658.t1,g39806.t1,	4.9e-15
Molecular function	ion channel activity	GO:0005216	6	2.22e-16	2.92099	68	240	1002	10330	g40342.t1,g16242.t1,g25701.t1,g30629.t1,g8371.t1,g24502.t1,g2516.t1,g28070.t1,g34517.t1,g35898.t1,g23541.t1,g16895.t1,g1402.t1,g2601.t1,g20221.t1,g35062.t1,g15214.t1,g29452.t1,g7142.t1,g17933.t1,g16843.t1,g38114.t1,g28355.t1,g39666.t1,g32752.t1,g23292.t1,g9511.t1,g37272.t1,g29327.t1,g27020.t1,g2514.t1,g26573.t1,g32908.t1,g31778.t1,g41753.t1,g31287.t1,g30924.t1,g38701.t1,g33645.t1,g21649.t1,g21650…	8.41e-15
Molecular function	phosphotransferase activity, nitrogenous group as acceptor	GO:0016775	5	3.33e-16	3.14367	68	223	1002	10330	g9749.t1,g37069.t1,g10947.t1,g23797.t1,g18066.t1,g12862.t1,g1499.t1,g9483.t1,g396.t1,g7778.t1,g37881.t1,g8316.t1,g15839.t1,g15368.t1,g39654.t1,g3105.t1,g22399.t1,g40994.t1,g14885.t1,g1248.t1,g20204.t1,g18428.t1,g6286.t1,g18065.t1,g9637.t1,g37456.t1,g40435.t1,g9270.t1,g11318.t1,g40891.t1,g14273.t1,g39899.t1,g21864.t1,g611.t1,g27093.t1,g38128.t1,g33489.t1,g37434.t1,g19269.t1,g34029.t1,g22223.t1,g28…	1.1e-14
Molecular function	phosphoric ester hydrolase activity	GO:0042578	5	4.44e-16	2.77287	78	290	1002	10330	g22931.t1,g5122.t1,g14000.t1,g25701.t1,g5515.t1,g3689.t1,g14021.t1,g9530.t1,g37990.t1,g2601.t1,g18262.t1,g6645.t1,g9908.t1,g39870.t1,g37983.t1,g39334.t1,g11016.t1,g5060.t1,g26611.t1,g32123.t1,g58.t1,g3511.t1,g400.t1,g42627.t1,g39088.t1,g38336.t1,g25461.t1,g9780.t1,g11408.t1,g5888.t1,g17530.t1,g23668.t1,g4787.t1,g13548.t1,g40639.t1,g8467.t1,g32908.t1,g5516.t1,g35555.t1,g30433.t1,g23800.t1,g40269.t…	1.31e-14
Molecular function	passive transmembrane transporter activity	GO:0022803	4	5.55e-16	2.81541	68	249	1002	10330	g40342.t1,g16242.t1,g25701.t1,g30629.t1,g8371.t1,g24502.t1,g2516.t1,g28070.t1,g34517.t1,g35898.t1,g23541.t1,g16895.t1,g1402.t1,g2601.t1,g20221.t1,g35062.t1,g15214.t1,g29452.t1,g7142.t1,g17933.t1,g16843.t1,g38114.t1,g28355.t1,g39666.t1,g32752.t1,g23292.t1,g9511.t1,g37272.t1,g29327.t1,g27020.t1,g2514.t1,g26573.t1,g32908.t1,g31778.t1,g41753.t1,g31287.t1,g30924.t1,g38701.t1,g33645.t1,g21649.t1,g21650…	1.47e-14
Molecular function	channel activity	GO:0015267	5	5.55e-16	2.81541	68	249	1002	10330	g40342.t1,g16242.t1,g25701.t1,g30629.t1,g8371.t1,g24502.t1,g2516.t1,g28070.t1,g34517.t1,g35898.t1,g23541.t1,g16895.t1,g1402.t1,g2601.t1,g20221.t1,g35062.t1,g15214.t1,g29452.t1,g7142.t1,g17933.t1,g16843.t1,g38114.t1,g28355.t1,g39666.t1,g32752.t1,g23292.t1,g9511.t1,g37272.t1,g29327.t1,g27020.t1,g2514.t1,g26573.t1,g32908.t1,g31778.t1,g41753.t1,g31287.t1,g30924.t1,g38701.t1,g33645.t1,g21649.t1,g21650…	1.47e-14
Molecular function	protein kinase activity	GO:0004672	6	2.11e-15	1.74336	185	1094	1002	10330	g9749.t1,g37069.t1,g10947.t1,g23797.t1,g18066.t1,g12862.t1,g25929.t1,g33625.t1,g20139.t1,g21489.t1,g35858.t1,g24105.t1,g15207.t1,g13394.t1,g1499.t1,g29145.t1,g39488.t1,g1881.t1,g26059.t1,g24587.t1,g9483.t1,g396.t1,g28946.t1,g24367.t1,g36694.t1,g42259.t1,g23817.t1,g7778.t1,g32764.t1,g37881.t1,g8316.t1,g14222.t1,g18430.t1,g17267.t1,g15839.t1,g24659.t1,g15368.t1,g20400.t1,g2587.t1,g33228.t1,g39654.t…	4.66e-14
Molecular function	protein tyrosine phosphatase activity	GO:0004725	8	2.83e-14	5.06426	28	57	1002	10330	g22931.t1,g14021.t1,g9530.t1,g18262.t1,g6645.t1,g39870.t1,g37983.t1,g11016.t1,g5060.t1,g3511.t1,g38336.t1,g9780.t1,g17530.t1,g13548.t1,g40639.t1,g35555.t1,g30433.t1,g29276.t1,g1415.t1,g28536.t1,g11033.t1,g11523.t1,g35516.t1,g28587.t1,g14696.t1,g28224.t1,g6152.t1,g17192.t1,	5.77e-13
Molecular function	transferase activity, transferring phosphorus-containing groups	GO:0016772	4	7.61e-14	1.5828	224	1459	1002	10330	g9749.t1,g33027.t1,g37069.t1,g10947.t1,g23797.t1,g31980.t1,g18066.t1,g12862.t1,g25929.t1,g33625.t1,g20139.t1,g21489.t1,g35858.t1,g24105.t1,g15207.t1,g13394.t1,g1499.t1,g29145.t1,g39488.t1,g1881.t1,g26059.t1,g24587.t1,g9483.t1,g396.t1,g36862.t1,g28946.t1,g30458.t1,g24367.t1,g16758.t1,g36694.t1,g42259.t1,g23817.t1,g7778.t1,g32764.t1,g37881.t1,g8316.t1,g14222.t1,g18430.t1,g17267.t1,g15839.t1,g24659.…	1.44e-12
Molecular function	catalytic activity, acting on a protein	GO:0140096	3	1.67e-13	1.45714	293	2073	1002	10330	g9749.t1,g37069.t1,g10947.t1,g30425.t1,g14875.t1,g23797.t1,g22931.t1,g18066.t1,g5122.t1,g12862.t1,g17198.t1,g3689.t1,g25929.t1,g33625.t1,g20139.t1,g21489.t1,g35858.t1,g26347.t1,g24105.t1,g14021.t1,g15207.t1,g13394.t1,g19306.t1,g1499.t1,g29145.t1,g17822.t1,g39488.t1,g1881.t1,g26059.t1,g24587.t1,g9483.t1,g396.t1,g28946.t1,g9530.t1,g24367.t1,g10076.t1,g7178.t1,g36694.t1,g25476.t1,g18262.t1,g6645.t1,…	2.96e-12
Molecular function	cyclic-nucleotide phosphodiesterase activity	GO:0004112	7	3.68e-13	7.13726	18	26	1002	10330	g25701.t1,g5515.t1,g2601.t1,g42627.t1,g25461.t1,g11408.t1,g32908.t1,g5516.t1,g23790.t1,g16201.t1,g23874.t1,g19496.t1,g22233.t1,g37898.t1,g8519.t1,g27669.t1,g26593.t1,g28795.t1,	6.1e-12
Molecular function	3',5'-cyclic-nucleotide phosphodiesterase activity	GO:0004114	8	3.68e-13	7.13726	18	26	1002	10330	g25701.t1,g5515.t1,g2601.t1,g42627.t1,g25461.t1,g11408.t1,g32908.t1,g5516.t1,g23790.t1,g16201.t1,g23874.t1,g19496.t1,g22233.t1,g37898.t1,g8519.t1,g27669.t1,g26593.t1,g28795.t1,	6.1e-12
Molecular function	phosphotransferase activity, alcohol group as acceptor	GO:0016773	5	4.68e-13	1.63875	189	1189	1002	10330	g9749.t1,g37069.t1,g10947.t1,g23797.t1,g18066.t1,g12862.t1,g25929.t1,g33625.t1,g20139.t1,g21489.t1,g35858.t1,g24105.t1,g15207.t1,g13394.t1,g1499.t1,g29145.t1,g39488.t1,g1881.t1,g26059.t1,g24587.t1,g9483.t1,g396.t1,g28946.t1,g24367.t1,g36694.t1,g42259.t1,g23817.t1,g7778.t1,g32764.t1,g37881.t1,g8316.t1,g14222.t1,g18430.t1,g17267.t1,g15839.t1,g24659.t1,g15368.t1,g20400.t1,g2587.t1,g33228.t1,g36804.t…	6.89e-12
Molecular function	phosphatase activity	GO:0016791	6	3.55e-12	2.58831	59	235	1002	10330	g22931.t1,g5122.t1,g14000.t1,g3689.t1,g14021.t1,g9530.t1,g37990.t1,g18262.t1,g6645.t1,g9908.t1,g39870.t1,g37983.t1,g39334.t1,g11016.t1,g5060.t1,g26611.t1,g32123.t1,g58.t1,g3511.t1,g400.t1,g39088.t1,g38336.t1,g9780.t1,g5888.t1,g17530.t1,g23668.t1,g13548.t1,g40639.t1,g8467.t1,g35555.t1,g30433.t1,g23800.t1,g40269.t1,g29276.t1,g1415.t1,g28536.t1,g40587.t1,g11033.t1,g2858.t1,g16379.t1,g15527.t1,g1968.…	4.94e-11
Molecular function	phosphoprotein phosphatase activity	GO:0004721	7	1.4e-11	3.07088	42	141	1002	10330	g22931.t1,g5122.t1,g3689.t1,g14021.t1,g9530.t1,g18262.t1,g6645.t1,g9908.t1,g39870.t1,g37983.t1,g39334.t1,g11016.t1,g5060.t1,g26611.t1,g3511.t1,g39088.t1,g38336.t1,g9780.t1,g17530.t1,g23668.t1,g13548.t1,g40639.t1,g8467.t1,g35555.t1,g30433.t1,g23800.t1,g29276.t1,g1415.t1,g28536.t1,g40587.t1,g11033.t1,g2858.t1,g11523.t1,g35516.t1,g14531.t1,g37125.t1,g28587.t1,g14696.t1,g28224.t1,g6152.t1,g16626.t1,g…	1.86e-10
Molecular function	hexosyltransferase activity	GO:0016758	5	1.45e-11	4.39416	26	61	1002	10330	g34569.t1,g19724.t1,g2974.t1,g38596.t1,g40490.t1,g37187.t1,g15732.t1,g36218.t1,g27542.t1,g24890.t1,g28508.t1,g8702.t1,g33524.t1,g27984.t1,g26505.t1,g27257.t1,g13609.t1,g27027.t1,g20255.t1,g32639.t1,g15537.t1,g18175.t1,g39327.t1,g7784.t1,g8658.t1,g39806.t1,	1.83e-10
Molecular function	kinase activity	GO:0016301	5	1.64e-11	1.57771	189	1235	1002	10330	g9749.t1,g37069.t1,g10947.t1,g23797.t1,g18066.t1,g12862.t1,g25929.t1,g33625.t1,g20139.t1,g21489.t1,g35858.t1,g24105.t1,g15207.t1,g13394.t1,g1499.t1,g29145.t1,g39488.t1,g1881.t1,g26059.t1,g24587.t1,g9483.t1,g396.t1,g28946.t1,g24367.t1,g36694.t1,g42259.t1,g23817.t1,g7778.t1,g32764.t1,g37881.t1,g8316.t1,g14222.t1,g18430.t1,g17267.t1,g15839.t1,g24659.t1,g15368.t1,g20400.t1,g2587.t1,g33228.t1,g39654.t…	1.97e-10
Molecular function	transferase activity	GO:0016740	3	3.67e-11	1.39278	296	2191	1002	10330	g9749.t1,g33027.t1,g37069.t1,g10947.t1,g23797.t1,g31980.t1,g34569.t1,g18066.t1,g19724.t1,g32769.t1,g12862.t1,g25929.t1,g33625.t1,g20139.t1,g21489.t1,g36509.t1,g35858.t1,g24105.t1,g2974.t1,g15207.t1,g13394.t1,g38596.t1,g1499.t1,g29145.t1,g39488.t1,g1881.t1,g26059.t1,g24587.t1,g9483.t1,g396.t1,g36791.t1,g36862.t1,g28946.t1,g40490.t1,g30458.t1,g24367.t1,g16758.t1,g36694.t1,g42259.t1,g23817.t1,g7778.…	4.22e-10
Molecular function	metallocarboxypeptidase activity	GO:0004181	7	4.57e-10	5.30197	18	35	1002	10330	g26347.t1,g17822.t1,g7178.t1,g35139.t1,g10365.t1,g7117.t1,g2223.t1,g5640.t1,g23869.t1,g3152.t1,g13166.t1,g31835.t1,g24296.t1,g22455.t1,g3137.t1,g13829.t1,g42265.t1,g39526.t1,	5.05e-09
Molecular function	NAD(P)+-protein-arginine ADP-ribosyltransferase activity	GO:0003956	6	1.88e-08	7.0877	11	16	1002	10330	g32769.t1,g36791.t1,g13730.t1,g7494.t1,g40609.t1,g27613.t1,g38370.t1,g14973.t1,g25428.t1,g28407.t1,g36368.t1,	1.99e-07
Molecular function	sigma factor activity	GO:0016987	4	1.89e-08	5.55121	14	26	1002	10330	g18510.t1,g14178.t1,g14860.t1,g31695.t1,g28313.t1,g9270.t1,g10139.t1,g7882.t1,g42543.t1,g8726.t1,g17507.t1,g17965.t1,g4685.t1,g776.t1,	1.93e-07
Molecular function	protein tyrosine/serine/threonine phosphatase activity	GO:0008138	8	3.56e-08	4.0808	19	48	1002	10330	g22931.t1,g14021.t1,g9530.t1,g18262.t1,g6645.t1,g39870.t1,g37983.t1,g5060.t1,g3511.t1,g38336.t1,g9780.t1,g17530.t1,g40639.t1,g1415.t1,g40587.t1,g11033.t1,g35516.t1,g14696.t1,g6152.t1,	3.49e-07
Molecular function	inorganic molecular entity transmembrane transporter activity	GO:0015318	4	4.22e-08	1.93828	69	367	1002	10330	g40342.t1,g16242.t1,g25701.t1,g30629.t1,g8371.t1,g24502.t1,g2516.t1,g28070.t1,g34517.t1,g35898.t1,g23541.t1,g16895.t1,g1402.t1,g2601.t1,g20221.t1,g35062.t1,g15214.t1,g29452.t1,g7142.t1,g17933.t1,g16843.t1,g38114.t1,g28355.t1,g39666.t1,g32752.t1,g23292.t1,g9511.t1,g37272.t1,g29327.t1,g27020.t1,g2514.t1,g26573.t1,g7805.t1,g32908.t1,g31778.t1,g41753.t1,g31287.t1,g30924.t1,g38701.t1,g33645.t1,g21649.…	3.99e-07
Molecular function	glycosyltransferase activity	GO:0016757	4	6.23e-08	2.51126	38	156	1002	10330	g34569.t1,g19724.t1,g32769.t1,g2974.t1,g38596.t1,g36791.t1,g40490.t1,g37187.t1,g13730.t1,g7494.t1,g38324.t1,g40609.t1,g15732.t1,g36218.t1,g27613.t1,g27542.t1,g24890.t1,g28508.t1,g38370.t1,g8702.t1,g33524.t1,g27984.t1,g26505.t1,g27257.t1,g14973.t1,g25428.t1,g28407.t1,g13609.t1,g36368.t1,g27027.t1,g20255.t1,g32639.t1,g15537.t1,g18175.t1,g39327.t1,g7784.t1,g8658.t1,g39806.t1,	5.69e-07
Molecular function	phosphoric diester hydrolase activity	GO:0008081	6	7.76e-08	3.91756	19	50	1002	10330	g25701.t1,g5515.t1,g2601.t1,g42627.t1,g25461.t1,g11408.t1,g4787.t1,g32908.t1,g5516.t1,g23790.t1,g16201.t1,g23874.t1,g19496.t1,g22233.t1,g37898.t1,g8519.t1,g27669.t1,g26593.t1,g28795.t1,	6.85e-07
Molecular function	voltage-gated potassium channel activity	GO:0005249	10	1.01e-07	4.03411	18	46	1002	10330	g30629.t1,g8371.t1,g2516.t1,g15214.t1,g16843.t1,g38114.t1,g9511.t1,g31287.t1,g38701.t1,g21649.t1,g43005.t1,g20565.t1,g17878.t1,g178.t1,g33366.t1,g33611.t1,g37903.t1,g12950.t1,	8.6e-07
Molecular function	ADP binding	GO:0043531	9	1.23e-07	7.73204	9	12	1002	10330	g16368.t1,g2775.t1,g34781.t1,g17691.t1,g3589.t1,g23041.t1,g15964.t1,g12073.t1,g8580.t1,	1.02e-06
Molecular function	metalloexopeptidase activity	GO:0008235	6	2.16e-07	3.86602	18	48	1002	10330	g26347.t1,g17822.t1,g7178.t1,g35139.t1,g10365.t1,g7117.t1,g2223.t1,g5640.t1,g23869.t1,g3152.t1,g13166.t1,g31835.t1,g24296.t1,g22455.t1,g3137.t1,g13829.t1,g42265.t1,g39526.t1,	1.74e-06
Molecular function	ion transmembrane transporter activity	GO:0015075	4	2.19e-07	1.83278	72	405	1002	10330	g40342.t1,g14887.t1,g16242.t1,g25701.t1,g30629.t1,g8371.t1,g24502.t1,g2516.t1,g28070.t1,g34517.t1,g35898.t1,g23541.t1,g16895.t1,g1402.t1,g2601.t1,g20221.t1,g35062.t1,g15214.t1,g29452.t1,g7142.t1,g17933.t1,g16843.t1,g38114.t1,g28355.t1,g39666.t1,g32752.t1,g23292.t1,g37067.t1,g9511.t1,g37272.t1,g29327.t1,g27020.t1,g2514.t1,g21590.t1,g26573.t1,g7805.t1,g32908.t1,g31778.t1,g41753.t1,g31287.t1,g30924.…	1.7e-06
Molecular function	voltage-gated cation channel activity	GO:0022843	9	6.22e-07	3.63861	18	51	1002	10330	g30629.t1,g8371.t1,g2516.t1,g15214.t1,g16843.t1,g38114.t1,g9511.t1,g31287.t1,g38701.t1,g21649.t1,g43005.t1,g20565.t1,g17878.t1,g178.t1,g33366.t1,g33611.t1,g37903.t1,g12950.t1,	4.71e-06
Molecular function	carboxypeptidase activity	GO:0004180	6	7.87e-07	3.32561	20	62	1002	10330	g26347.t1,g17822.t1,g7178.t1,g35139.t1,g10365.t1,g7117.t1,g2223.t1,g4084.t1,g5640.t1,g23869.t1,g3152.t1,g13166.t1,g31835.t1,g24296.t1,g22455.t1,g27919.t1,g3137.t1,g13829.t1,g42265.t1,g39526.t1,	5.8e-06
Molecular function	ATP-dependent microtubule motor activity	GO:1990939	10	1.21e-06	2.34304	35	154	1002	10330	g17580.t1,g4001.t1,g10897.t1,g26195.t1,g29956.t1,g19807.t1,g24290.t1,g3445.t1,g39.t1,g16186.t1,g7780.t1,g27764.t1,g16650.t1,g8844.t1,g24941.t1,g11890.t1,g27321.t1,g15889.t1,g15890.t1,g28879.t1,g27034.t1,g11901.t1,g21698.t1,g25265.t1,g26542.t1,g4000.t1,g42791.t1,g40937.t1,g27097.t1,g39689.t1,g3753.t1,g6041.t1,g34685.t1,g20873.t1,g31165.t1,	8.67e-06
Molecular function	hydrolase activity, acting on ester bonds	GO:0016788	4	1.57e-06	1.68661	80	489	1002	10330	g22931.t1,g5122.t1,g14000.t1,g25701.t1,g5515.t1,g3689.t1,g14021.t1,g9530.t1,g37990.t1,g2601.t1,g18262.t1,g6645.t1,g9908.t1,g39870.t1,g37983.t1,g39334.t1,g11016.t1,g5060.t1,g26611.t1,g32123.t1,g58.t1,g3511.t1,g400.t1,g42627.t1,g39088.t1,g38336.t1,g25461.t1,g9780.t1,g11408.t1,g5888.t1,g17530.t1,g23668.t1,g4787.t1,g13548.t1,g40639.t1,g8467.t1,g32908.t1,g5516.t1,g35555.t1,g30433.t1,g23800.t1,g40269.t…	1.09e-05
Molecular function	microtubule motor activity	GO:0003777	9	1.95e-06	2.29827	35	157	1002	10330	g17580.t1,g4001.t1,g10897.t1,g26195.t1,g29956.t1,g19807.t1,g24290.t1,g3445.t1,g39.t1,g16186.t1,g7780.t1,g27764.t1,g16650.t1,g8844.t1,g24941.t1,g11890.t1,g27321.t1,g15889.t1,g15890.t1,g28879.t1,g27034.t1,g11901.t1,g21698.t1,g25265.t1,g26542.t1,g4000.t1,g42791.t1,g40937.t1,g27097.t1,g39689.t1,g3753.t1,g6041.t1,g34685.t1,g20873.t1,g31165.t1,	1.32e-05
Molecular function	voltage-gated ion channel activity	GO:0005244	8	2.03e-06	3.26464	19	60	1002	10330	g30629.t1,g8371.t1,g2516.t1,g35062.t1,g15214.t1,g16843.t1,g38114.t1,g9511.t1,g31287.t1,g38701.t1,g21649.t1,g43005.t1,g20565.t1,g17878.t1,g178.t1,g33366.t1,g33611.t1,g37903.t1,g12950.t1,	1.35e-05
Molecular function	voltage-gated channel activity	GO:0022832	7	2.03e-06	3.26464	19	60	1002	10330	g30629.t1,g8371.t1,g2516.t1,g35062.t1,g15214.t1,g16843.t1,g38114.t1,g9511.t1,g31287.t1,g38701.t1,g21649.t1,g43005.t1,g20565.t1,g17878.t1,g178.t1,g33366.t1,g33611.t1,g37903.t1,g12950.t1,	1.35e-05
Molecular function	adenyl ribonucleotide binding	GO:0032559	8	1.2e-05	1.28653	225	1803	1002	10330	g21158.t1,g16368.t1,g17580.t1,g765.t1,g5110.t1,g4001.t1,g19392.t1,g25929.t1,g33625.t1,g20139.t1,g21489.t1,g10897.t1,g26195.t1,g35858.t1,g24105.t1,g38331.t1,g15207.t1,g13394.t1,g4790.t1,g29145.t1,g39488.t1,g33935.t1,g26059.t1,g24587.t1,g29956.t1,g28946.t1,g24367.t1,g24607.t1,g36694.t1,g22886.t1,g42259.t1,g19807.t1,g23817.t1,g32764.t1,g24290.t1,g14222.t1,g18430.t1,g17267.t1,g3445.t1,g20400.t1,g2587…	7.55e-05
Molecular function	motor activity	GO:0003774	8	1.28e-05	2.12252	35	170	1002	10330	g17580.t1,g4001.t1,g10897.t1,g26195.t1,g29956.t1,g19807.t1,g24290.t1,g3445.t1,g39.t1,g16186.t1,g7780.t1,g27764.t1,g16650.t1,g8844.t1,g24941.t1,g11890.t1,g27321.t1,g15889.t1,g15890.t1,g28879.t1,g27034.t1,g11901.t1,g21698.t1,g25265.t1,g26542.t1,g4000.t1,g42791.t1,g40937.t1,g27097.t1,g39689.t1,g3753.t1,g6041.t1,g34685.t1,g20873.t1,g31165.t1,	7.88e-05
Molecular function	transcription factor binding	GO:0008134	4	1.34e-05	5.89107	8	14	1002	10330	g19392.t1,g38331.t1,g4790.t1,g22707.t1,g9270.t1,g6919.t1,g20785.t1,g24803.t1,	8.09e-05
Molecular function	adenyl nucleotide binding	GO:0030554	7	1.46e-05	1.28297	225	1808	1002	10330	g21158.t1,g16368.t1,g17580.t1,g765.t1,g5110.t1,g4001.t1,g19392.t1,g25929.t1,g33625.t1,g20139.t1,g21489.t1,g10897.t1,g26195.t1,g35858.t1,g24105.t1,g38331.t1,g15207.t1,g13394.t1,g4790.t1,g29145.t1,g39488.t1,g33935.t1,g26059.t1,g24587.t1,g29956.t1,g28946.t1,g24367.t1,g24607.t1,g36694.t1,g22886.t1,g42259.t1,g19807.t1,g23817.t1,g32764.t1,g24290.t1,g14222.t1,g18430.t1,g17267.t1,g3445.t1,g20400.t1,g2587…	8.57e-05
Molecular function	microtubule binding	GO:0008017	6	1.46e-05	2.11011	35	171	1002	10330	g17580.t1,g4001.t1,g10897.t1,g26195.t1,g29956.t1,g19807.t1,g24290.t1,g3445.t1,g39.t1,g16186.t1,g7780.t1,g27764.t1,g16650.t1,g8844.t1,g24941.t1,g11890.t1,g27321.t1,g15889.t1,g15890.t1,g28879.t1,g27034.t1,g11901.t1,g21698.t1,g25265.t1,g26542.t1,g4000.t1,g42791.t1,g40937.t1,g27097.t1,g39689.t1,g3753.t1,g6041.t1,g34685.t1,g20873.t1,g31165.t1,	8.42e-05
Molecular function	cytoskeletal protein binding	GO:0008092	4	6.08e-05	1.93628	37	197	1002	10330	g17580.t1,g4001.t1,g10897.t1,g26195.t1,g29956.t1,g19807.t1,g24290.t1,g3445.t1,g39.t1,g16186.t1,g7780.t1,g27764.t1,g16650.t1,g8844.t1,g24941.t1,g11890.t1,g27321.t1,g15889.t1,g15890.t1,g28879.t1,g27034.t1,g11901.t1,g21698.t1,g25265.t1,g39426.t1,g26542.t1,g4000.t1,g42791.t1,g40937.t1,g27097.t1,g39689.t1,g3753.t1,g6041.t1,g34685.t1,g20873.t1,g34396.t1,g31165.t1,	0.000343
Molecular function	tubulin binding	GO:0015631	5	6.5e-05	1.97174	35	183	1002	10330	g17580.t1,g4001.t1,g10897.t1,g26195.t1,g29956.t1,g19807.t1,g24290.t1,g3445.t1,g39.t1,g16186.t1,g7780.t1,g27764.t1,g16650.t1,g8844.t1,g24941.t1,g11890.t1,g27321.t1,g15889.t1,g15890.t1,g28879.t1,g27034.t1,g11901.t1,g21698.t1,g25265.t1,g26542.t1,g4000.t1,g42791.t1,g40937.t1,g27097.t1,g39689.t1,g3753.t1,g6041.t1,g34685.t1,g20873.t1,g31165.t1,	0.000359
Molecular function	exopeptidase activity	GO:0008238	5	8.09e-05	2.51448	20	82	1002	10330	g26347.t1,g17822.t1,g7178.t1,g35139.t1,g10365.t1,g7117.t1,g2223.t1,g4084.t1,g5640.t1,g23869.t1,g3152.t1,g13166.t1,g31835.t1,g24296.t1,g22455.t1,g27919.t1,g3137.t1,g13829.t1,g42265.t1,g39526.t1,	0.000437
Molecular function	chitin binding	GO:0008061	4	8.33e-05	4.85147	8	17	1002	10330	g20594.t1,g12425.t1,g18053.t1,g23378.t1,g5077.t1,g12593.t1,g1302.t1,g18611.t1,	0.000442
Molecular function	potassium channel activity	GO:0005267	9	8.47e-05	2.57735	19	76	1002	10330	g30629.t1,g8371.t1,g2516.t1,g35898.t1,g15214.t1,g16843.t1,g38114.t1,g9511.t1,g31287.t1,g38701.t1,g21649.t1,g43005.t1,g20565.t1,g17878.t1,g178.t1,g33366.t1,g33611.t1,g37903.t1,g12950.t1,	0.00044
Molecular function	ATP binding	GO:0005524	9	0.000154	1.24543	216	1788	1002	10330	g21158.t1,g17580.t1,g765.t1,g5110.t1,g4001.t1,g19392.t1,g25929.t1,g33625.t1,g20139.t1,g21489.t1,g10897.t1,g26195.t1,g35858.t1,g24105.t1,g38331.t1,g15207.t1,g13394.t1,g4790.t1,g29145.t1,g39488.t1,g33935.t1,g26059.t1,g24587.t1,g29956.t1,g28946.t1,g24367.t1,g24607.t1,g36694.t1,g22886.t1,g42259.t1,g19807.t1,g23817.t1,g32764.t1,g24290.t1,g14222.t1,g18430.t1,g17267.t1,g3445.t1,g20400.t1,g2587.t1,g33228…	0.000783
Molecular function	potassium ion transmembrane transporter activity	GO:0015079	8	0.00021	2.41825	19	81	1002	10330	g30629.t1,g8371.t1,g2516.t1,g35898.t1,g15214.t1,g16843.t1,g38114.t1,g9511.t1,g31287.t1,g38701.t1,g21649.t1,g43005.t1,g20565.t1,g17878.t1,g178.t1,g33366.t1,g33611.t1,g37903.t1,g12950.t1,	0.00105067
Molecular function	carbohydrate derivative binding	GO:0097367	3	0.000461	1.20067	249	2138	1002	10330	g21158.t1,g16368.t1,g42306.t1,g17580.t1,g765.t1,g5110.t1,g37733.t1,g4001.t1,g19392.t1,g25929.t1,g33625.t1,g20139.t1,g21489.t1,g10897.t1,g26195.t1,g35858.t1,g24105.t1,g38331.t1,g15207.t1,g13394.t1,g4790.t1,g29145.t1,g39488.t1,g33935.t1,g26059.t1,g24587.t1,g29956.t1,g28946.t1,g24367.t1,g24607.t1,g36694.t1,g22886.t1,g42259.t1,g19807.t1,g23817.t1,g32764.t1,g24290.t1,g14222.t1,g18430.t1,g4771.t1,g1726…	0.00226462
Molecular function	gated channel activity	GO:0022836	6	0.000998	2.10396	20	98	1002	10330	g30629.t1,g8371.t1,g2516.t1,g35898.t1,g35062.t1,g15214.t1,g16843.t1,g38114.t1,g9511.t1,g31287.t1,g38701.t1,g21649.t1,g43005.t1,g20565.t1,g17878.t1,g178.t1,g33366.t1,g33611.t1,g37903.t1,g12950.t1,	0.00472255
Molecular function	purine ribonucleotide binding	GO:0032555	7	0.00121647	1.18595	241	2095	1002	10330	g21158.t1,g16368.t1,g42306.t1,g17580.t1,g765.t1,g5110.t1,g37733.t1,g4001.t1,g19392.t1,g25929.t1,g33625.t1,g20139.t1,g21489.t1,g10897.t1,g26195.t1,g35858.t1,g24105.t1,g38331.t1,g15207.t1,g13394.t1,g4790.t1,g29145.t1,g39488.t1,g33935.t1,g26059.t1,g24587.t1,g29956.t1,g28946.t1,g24367.t1,g24607.t1,g36694.t1,g22886.t1,g42259.t1,g19807.t1,g23817.t1,g32764.t1,g24290.t1,g14222.t1,g18430.t1,g4771.t1,g1726…	0.00565553
Molecular function	purine nucleotide binding	GO:0017076	6	0.00139302	1.18312	241	2100	1002	10330	g21158.t1,g16368.t1,g42306.t1,g17580.t1,g765.t1,g5110.t1,g37733.t1,g4001.t1,g19392.t1,g25929.t1,g33625.t1,g20139.t1,g21489.t1,g10897.t1,g26195.t1,g35858.t1,g24105.t1,g38331.t1,g15207.t1,g13394.t1,g4790.t1,g29145.t1,g39488.t1,g33935.t1,g26059.t1,g24587.t1,g29956.t1,g28946.t1,g24367.t1,g24607.t1,g36694.t1,g22886.t1,g42259.t1,g19807.t1,g23817.t1,g32764.t1,g24290.t1,g14222.t1,g18430.t1,g4771.t1,g1726…	0.00636468
Molecular function	ribonucleotide binding	GO:0032553	6	0.00172407	1.17863	241	2108	1002	10330	g21158.t1,g16368.t1,g42306.t1,g17580.t1,g765.t1,g5110.t1,g37733.t1,g4001.t1,g19392.t1,g25929.t1,g33625.t1,g20139.t1,g21489.t1,g10897.t1,g26195.t1,g35858.t1,g24105.t1,g38331.t1,g15207.t1,g13394.t1,g4790.t1,g29145.t1,g39488.t1,g33935.t1,g26059.t1,g24587.t1,g29956.t1,g28946.t1,g24367.t1,g24607.t1,g36694.t1,g22886.t1,g42259.t1,g19807.t1,g23817.t1,g32764.t1,g24290.t1,g14222.t1,g18430.t1,g4771.t1,g1726…	0.00774368
Molecular function	cation channel activity	GO:0005261	7	0.00181349	1.87443	24	132	1002	10330	g30629.t1,g8371.t1,g2516.t1,g35898.t1,g20221.t1,g15214.t1,g7142.t1,g16843.t1,g38114.t1,g9511.t1,g41753.t1,g31287.t1,g38701.t1,g21649.t1,g43005.t1,g20565.t1,g17878.t1,g178.t1,g28416.t1,g33366.t1,g33611.t1,g37903.t1,g33312.t1,g12950.t1,	0.00800957
Molecular function	DNA-binding transcription factor activity	GO:0003700	3	0.00487096	1.51609	40	272	1002	10330	g40419.t1,g18510.t1,g14178.t1,g28457.t1,g38464.t1,g41887.t1,g35062.t1,g14860.t1,g36682.t1,g14182.t1,g43016.t1,g13720.t1,g37284.t1,g19099.t1,g31695.t1,g28313.t1,g18532.t1,g8728.t1,g31328.t1,g9270.t1,g10139.t1,g7882.t1,g30737.t1,g3857.t1,g13638.t1,g27197.t1,g9397.t1,g42543.t1,g12674.t1,g8726.t1,g17507.t1,g32004.t1,g17965.t1,g10308.t1,g4685.t1,g41208.t1,g25350.t1,g776.t1,g2830.t1,g14521.t1,	0.0211607
Molecular function	ion binding	GO:0043167	3	0.00507361	1.11419	360	3331	1002	10330	g21158.t1,g16368.t1,g37069.t1,g42306.t1,g18525.t1,g17580.t1,g28478.t1,g15121.t1,g765.t1,g5110.t1,g32811.t1,g37733.t1,g4001.t1,g12747.t1,g38575.t1,g19392.t1,g25929.t1,g33625.t1,g20139.t1,g21489.t1,g10897.t1,g26195.t1,g17617.t1,g35858.t1,g25815.t1,g26347.t1,g24105.t1,g38331.t1,g4353.t1,g15207.t1,g13394.t1,g9594.t1,g22411.t1,g4790.t1,g29145.t1,g17822.t1,g39488.t1,g33935.t1,g26059.t1,g24587.t1,g29956…	0.0216856
Molecular function	protein serine/threonine phosphatase activity	GO:0004722	8	0.00573913	2.16164	13	62	1002	10330	g5122.t1,g3689.t1,g9908.t1,g39334.t1,g26611.t1,g39088.t1,g23668.t1,g8467.t1,g23800.t1,g2858.t1,g14531.t1,g37125.t1,g16626.t1,	0.0241408
Molecular function	anion binding	GO:0043168	4	0.00669082	1.14299	254	2291	1002	10330	g21158.t1,g16368.t1,g37069.t1,g42306.t1,g17580.t1,g765.t1,g5110.t1,g37733.t1,g4001.t1,g19392.t1,g25929.t1,g33625.t1,g20139.t1,g21489.t1,g10897.t1,g26195.t1,g35858.t1,g24105.t1,g38331.t1,g15207.t1,g13394.t1,g4790.t1,g29145.t1,g39488.t1,g33935.t1,g26059.t1,g24587.t1,g29956.t1,g28946.t1,g24367.t1,g24607.t1,g36694.t1,g42133.t1,g22886.t1,g42259.t1,g35062.t1,g19807.t1,g42628.t1,g23817.t1,g32764.t1,g242…	0.0277042
Molecular function	DNA binding	GO:0003677	5	0.00673783	1.27228	97	786	1002	10330	g37069.t1,g41910.t1,g40419.t1,g19826.t1,g19392.t1,g14201.t1,g38331.t1,g18510.t1,g18438.t1,g24752.t1,g18451.t1,g4790.t1,g14178.t1,g28457.t1,g9970.t1,g38012.t1,g5753.t1,g38464.t1,g35062.t1,g14860.t1,g42859.t1,g36682.t1,g14182.t1,g43016.t1,g25387.t1,g13720.t1,g2681.t1,g37284.t1,g25988.t1,g19099.t1,g15434.t1,g42589.t1,g14885.t1,g31695.t1,g28313.t1,g18532.t1,g42254.t1,g10556.t1,g4787.t1,g17325.t1,g263…	0.0274696
Molecular function	purine ribonucleoside triphosphate binding	GO:0035639	5	0.00746017	1.14989	232	2080	1002	10330	g21158.t1,g42306.t1,g17580.t1,g765.t1,g5110.t1,g37733.t1,g4001.t1,g19392.t1,g25929.t1,g33625.t1,g20139.t1,g21489.t1,g10897.t1,g26195.t1,g35858.t1,g24105.t1,g38331.t1,g15207.t1,g13394.t1,g4790.t1,g29145.t1,g39488.t1,g33935.t1,g26059.t1,g24587.t1,g29956.t1,g28946.t1,g24367.t1,g24607.t1,g36694.t1,g22886.t1,g42259.t1,g19807.t1,g23817.t1,g32764.t1,g24290.t1,g14222.t1,g18430.t1,g4771.t1,g17267.t1,g3445…	0.0299537
Molecular function	transcription regulator activity	GO:0140110	2	0.00948499	1.45716	40	283	1002	10330	g40419.t1,g18510.t1,g14178.t1,g28457.t1,g38464.t1,g41887.t1,g35062.t1,g14860.t1,g36682.t1,g14182.t1,g43016.t1,g13720.t1,g37284.t1,g19099.t1,g31695.t1,g28313.t1,g18532.t1,g8728.t1,g31328.t1,g9270.t1,g10139.t1,g7882.t1,g30737.t1,g3857.t1,g13638.t1,g27197.t1,g9397.t1,g42543.t1,g12674.t1,g8726.t1,g17507.t1,g32004.t1,g17965.t1,g10308.t1,g4685.t1,g41208.t1,g25350.t1,g776.t1,g2830.t1,g14521.t1,	0.0375153
Molecular function	hydrolase activity, acting on acid anhydrides, in phosphorus-containing anhydrides	GO:0016818	5	0.0106786	1.34569	59	452	1002	10330	g42306.t1,g17580.t1,g765.t1,g5110.t1,g37733.t1,g4001.t1,g10897.t1,g26195.t1,g29956.t1,g19807.t1,g24290.t1,g4771.t1,g3445.t1,g39.t1,g2681.t1,g2542.t1,g16186.t1,g7780.t1,g27764.t1,g16650.t1,g17517.t1,g8844.t1,g17325.t1,g24941.t1,g30198.t1,g38502.t1,g11890.t1,g27321.t1,g15889.t1,g15890.t1,g28879.t1,g3113.t1,g8673.t1,g27034.t1,g11901.t1,g21698.t1,g25265.t1,g2287.t1,g26542.t1,g4000.t1,g4685.t1,g42791.…	0.0416152
Molecular function	hydrolase activity, acting on acid anhydrides	GO:0016817	4	0.0111602	1.34272	59	453	1002	10330	g42306.t1,g17580.t1,g765.t1,g5110.t1,g37733.t1,g4001.t1,g10897.t1,g26195.t1,g29956.t1,g19807.t1,g24290.t1,g4771.t1,g3445.t1,g39.t1,g2681.t1,g2542.t1,g16186.t1,g7780.t1,g27764.t1,g16650.t1,g17517.t1,g8844.t1,g17325.t1,g24941.t1,g30198.t1,g38502.t1,g11890.t1,g27321.t1,g15889.t1,g15890.t1,g28879.t1,g3113.t1,g8673.t1,g27034.t1,g11901.t1,g21698.t1,g25265.t1,g2287.t1,g26542.t1,g4000.t1,g4685.t1,g42791.…	0.0428616
Molecular function	zinc ion binding	GO:0008270	7	0.0142281	1.38899	45	334	1002	10330	g15121.t1,g25815.t1,g26347.t1,g17822.t1,g15112.t1,g7271.t1,g16895.t1,g7178.t1,g35139.t1,g41965.t1,g10365.t1,g7117.t1,g33975.t1,g38902.t1,g2223.t1,g5640.t1,g23869.t1,g9511.t1,g37272.t1,g3152.t1,g13166.t1,g16842.t1,g36120.t1,g32511.t1,g119.t1,g28105.t1,g31835.t1,g35079.t1,g24296.t1,g22102.t1,g30189.t1,g22455.t1,g43005.t1,g28749.t1,g17223.t1,g15580.t1,g15193.t1,g3137.t1,g13829.t1,g36410.t1,g9163.t1,…	0.0538636
Molecular function	sequence-specific DNA binding	GO:0043565	6	0.0229376	1.78187	14	81	1002	10330	g40419.t1,g19392.t1,g38331.t1,g4790.t1,g38464.t1,g35062.t1,g14182.t1,g37284.t1,g18532.t1,g6919.t1,g20785.t1,g41208.t1,g25350.t1,g2830.t1,	0.0856122
Molecular function	helicase activity	GO:0004386	5	0.0282457	1.66616	16	99	1002	10330	g765.t1,g5110.t1,g30375.t1,g33935.t1,g2681.t1,g15327.t1,g17325.t1,g32619.t1,g38502.t1,g6707.t1,g6718.t1,g33934.t1,g20186.t1,g5111.t1,g19192.t1,g6366.t1,	0.102536
Molecular function	pentosyltransferase activity	GO:0016763	5	0.0383295	1.80005	11	63	1002	10330	g32769.t1,g36791.t1,g13730.t1,g7494.t1,g40609.t1,g27613.t1,g38370.t1,g14973.t1,g25428.t1,g28407.t1,g36368.t1,	0.137261
Molecular function	small molecule binding	GO:0036094	3	0.041221	1.09738	256	2405	1002	10330	g21158.t1,g16368.t1,g37069.t1,g42306.t1,g17580.t1,g765.t1,g5110.t1,g37733.t1,g4001.t1,g19392.t1,g25929.t1,g33625.t1,g20139.t1,g21489.t1,g10897.t1,g26195.t1,g35858.t1,g24105.t1,g38331.t1,g15207.t1,g13394.t1,g4790.t1,g29145.t1,g39488.t1,g33935.t1,g26059.t1,g24587.t1,g29956.t1,g28946.t1,g24367.t1,g24607.t1,g36694.t1,g42133.t1,g22886.t1,g42259.t1,g35062.t1,g19807.t1,g42628.t1,g23817.t1,g32764.t1,g242…	0.145648
Molecular function	nucleoside-triphosphatase activity	GO:0017111	7	0.0464375	1.26389	51	416	1002	10330	g42306.t1,g17580.t1,g37733.t1,g4001.t1,g10897.t1,g26195.t1,g29956.t1,g19807.t1,g24290.t1,g4771.t1,g3445.t1,g39.t1,g2542.t1,g16186.t1,g7780.t1,g27764.t1,g16650.t1,g17517.t1,g8844.t1,g24941.t1,g30198.t1,g11890.t1,g27321.t1,g15889.t1,g15890.t1,g28879.t1,g3113.t1,g8673.t1,g27034.t1,g11901.t1,g21698.t1,g25265.t1,g2287.t1,g26542.t1,g4000.t1,g42791.t1,g16469.t1,g10201.t1,g40937.t1,g27097.t1,g15618.t1,g4…	0.16192
Molecular function	palmitoyltransferase activity	GO:0016409	6	0.0472251	1.69469	12	73	1002	10330	g32877.t1,g16450.t1,g12040.t1,g35773.t1,g17220.t1,g32617.t1,g32784.t1,g23006.t1,g1989.t1,g29275.t1,g11098.t1,g34121.t1,	0.162528
Molecular function	nucleotide binding	GO:0000166	5	0.048429	1.09607	244	2295	1002	10330	g21158.t1,g16368.t1,g42306.t1,g17580.t1,g765.t1,g5110.t1,g37733.t1,g4001.t1,g19392.t1,g25929.t1,g33625.t1,g20139.t1,g21489.t1,g10897.t1,g26195.t1,g35858.t1,g24105.t1,g38331.t1,g15207.t1,g13394.t1,g4790.t1,g29145.t1,g39488.t1,g33935.t1,g26059.t1,g24587.t1,g29956.t1,g28946.t1,g24367.t1,g24607.t1,g36694.t1,g22886.t1,g42259.t1,g19807.t1,g42628.t1,g23817.t1,g32764.t1,g24290.t1,g14222.t1,g18430.t1,g477…	0.164534
Molecular function	nucleoside phosphate binding	GO:1901265	4	0.048429	1.09607	244	2295	1002	10330	g21158.t1,g16368.t1,g42306.t1,g17580.t1,g765.t1,g5110.t1,g37733.t1,g4001.t1,g19392.t1,g25929.t1,g33625.t1,g20139.t1,g21489.t1,g10897.t1,g26195.t1,g35858.t1,g24105.t1,g38331.t1,g15207.t1,g13394.t1,g4790.t1,g29145.t1,g39488.t1,g33935.t1,g26059.t1,g24587.t1,g29956.t1,g28946.t1,g24367.t1,g24607.t1,g36694.t1,g22886.t1,g42259.t1,g19807.t1,g42628.t1,g23817.t1,g32764.t1,g24290.t1,g14222.t1,g18430.t1,g477…	0.164534
Cellular component	membrane	GO:0016020	3	2.22e-16	1.52082	162	1441	180	2435	g40342.t1,g38830.t1,g30462.t1,g14887.t1,g38920.t1,g3079.t1,g16242.t1,g970.t1,g12747.t1,g38575.t1,g25701.t1,g30629.t1,g34647.t1,g8371.t1,g24502.t1,g12912.t1,g3677.t1,g2516.t1,g1787.t1,g28070.t1,g38616.t1,g38412.t1,g34517.t1,g35898.t1,g23541.t1,g16895.t1,g37126.t1,g1402.t1,g2601.t1,g20221.t1,g35062.t1,g15214.t1,g33712.t1,g21837.t1,g35314.t1,g29452.t1,g7142.t1,g17933.t1,g16843.t1,g38114.t1,g19157.t1…	1.44e-14
Cellular component	integral component of membrane	GO:0016021	4	1.19e-05	1.46964	83	764	180	2435	g38830.t1,g14887.t1,g3079.t1,g970.t1,g34647.t1,g1787.t1,g38616.t1,g38412.t1,g34517.t1,g35898.t1,g23541.t1,g37126.t1,g1402.t1,g33712.t1,g21837.t1,g35314.t1,g29452.t1,g19157.t1,g28355.t1,g39666.t1,g10417.t1,g23821.t1,g12966.t1,g23292.t1,g37067.t1,g14885.t1,g1248.t1,g29327.t1,g25882.t1,g27020.t1,g33377.t1,g26291.t1,g18761.t1,g9637.t1,g26573.t1,g36511.t1,g41452.t1,g4277.t1,g3712.t1,g35493.t1,g7805.t1…	0.000386
Cellular component	intrinsic component of membrane	GO:0031224	3	1.19e-05	1.46964	83	764	180	2435	g38830.t1,g14887.t1,g3079.t1,g970.t1,g34647.t1,g1787.t1,g38616.t1,g38412.t1,g34517.t1,g35898.t1,g23541.t1,g37126.t1,g1402.t1,g33712.t1,g21837.t1,g35314.t1,g29452.t1,g19157.t1,g28355.t1,g39666.t1,g10417.t1,g23821.t1,g12966.t1,g23292.t1,g37067.t1,g14885.t1,g1248.t1,g29327.t1,g25882.t1,g27020.t1,g33377.t1,g26291.t1,g18761.t1,g9637.t1,g26573.t1,g36511.t1,g41452.t1,g4277.t1,g3712.t1,g35493.t1,g7805.t1…	0.000386
Cellular component	extracellular region	GO:0005576	3	0.00108655	3.60741	8	30	180	2435	g20594.t1,g12425.t1,g18053.t1,g23378.t1,g5077.t1,g12593.t1,g1302.t1,g18611.t1,	0.0141252
Biological process	signaling	GO:0023052	2	0	2.67099	121	429	730	6913	g9749.t1,g37069.t1,g10947.t1,g23797.t1,g18066.t1,g12862.t1,g25701.t1,g5515.t1,g19826.t1,g10538.t1,g14201.t1,g38331.t1,g1499.t1,g4790.t1,g9970.t1,g9483.t1,g396.t1,g38012.t1,g5753.t1,g2601.t1,g7778.t1,g37881.t1,g8316.t1,g15839.t1,g15368.t1,g39654.t1,g3105.t1,g25387.t1,g22399.t1,g42627.t1,g40994.t1,g25461.t1,g25988.t1,g14885.t1,g1248.t1,g20204.t1,g22707.t1,g11408.t1,g42254.t1,g18428.t1,g6286.t1,g180…	0
Biological process	cellular protein modification process	GO:0006464	7	0	1.63521	273	1581	730	6913	g21158.t1,g14875.t1,g28478.t1,g22931.t1,g20888.t1,g32769.t1,g5122.t1,g17198.t1,g3689.t1,g25929.t1,g33625.t1,g20139.t1,g21489.t1,g35858.t1,g24105.t1,g14021.t1,g15207.t1,g13394.t1,g22042.t1,g23782.t1,g19306.t1,g29145.t1,g39488.t1,g29204.t1,g26059.t1,g24587.t1,g36791.t1,g28946.t1,g9530.t1,g39746.t1,g24367.t1,g10076.t1,g24607.t1,g36694.t1,g42454.t1,g25476.t1,g18262.t1,g6645.t1,g9908.t1,g22886.t1,g422…	0
Biological process	protein modification process	GO:0036211	6	0	1.63521	273	1581	730	6913	g21158.t1,g14875.t1,g28478.t1,g22931.t1,g20888.t1,g32769.t1,g5122.t1,g17198.t1,g3689.t1,g25929.t1,g33625.t1,g20139.t1,g21489.t1,g35858.t1,g24105.t1,g14021.t1,g15207.t1,g13394.t1,g22042.t1,g23782.t1,g19306.t1,g29145.t1,g39488.t1,g29204.t1,g26059.t1,g24587.t1,g36791.t1,g28946.t1,g9530.t1,g39746.t1,g24367.t1,g10076.t1,g24607.t1,g36694.t1,g42454.t1,g25476.t1,g18262.t1,g6645.t1,g9908.t1,g22886.t1,g422…	0
Biological process	macromolecule modification	GO:0043412	5	0	1.57926	277	1661	730	6913	g21158.t1,g14875.t1,g28478.t1,g22931.t1,g20888.t1,g32769.t1,g5122.t1,g17198.t1,g3689.t1,g25929.t1,g33625.t1,g20139.t1,g21489.t1,g36509.t1,g35858.t1,g24105.t1,g14021.t1,g15207.t1,g13394.t1,g22042.t1,g23782.t1,g19306.t1,g29145.t1,g39488.t1,g29204.t1,g26059.t1,g24587.t1,g36791.t1,g28946.t1,g9530.t1,g39746.t1,g24367.t1,g10076.t1,g24607.t1,g36694.t1,g42454.t1,g25476.t1,g18262.t1,g6645.t1,g9908.t1,g228…	0
Biological process	cell communication	GO:0007154	3	0	2.63415	121	435	730	6913	g9749.t1,g37069.t1,g10947.t1,g23797.t1,g18066.t1,g12862.t1,g25701.t1,g5515.t1,g19826.t1,g10538.t1,g14201.t1,g38331.t1,g1499.t1,g4790.t1,g9970.t1,g9483.t1,g396.t1,g38012.t1,g5753.t1,g2601.t1,g7778.t1,g37881.t1,g8316.t1,g15839.t1,g15368.t1,g39654.t1,g3105.t1,g25387.t1,g22399.t1,g42627.t1,g40994.t1,g25461.t1,g25988.t1,g14885.t1,g1248.t1,g20204.t1,g22707.t1,g11408.t1,g42254.t1,g18428.t1,g6286.t1,g180…	0
Biological process	signal transduction	GO:0007165	5	0	2.67099	121	429	730	6913	g9749.t1,g37069.t1,g10947.t1,g23797.t1,g18066.t1,g12862.t1,g25701.t1,g5515.t1,g19826.t1,g10538.t1,g14201.t1,g38331.t1,g1499.t1,g4790.t1,g9970.t1,g9483.t1,g396.t1,g38012.t1,g5753.t1,g2601.t1,g7778.t1,g37881.t1,g8316.t1,g15839.t1,g15368.t1,g39654.t1,g3105.t1,g25387.t1,g22399.t1,g42627.t1,g40994.t1,g25461.t1,g25988.t1,g14885.t1,g1248.t1,g20204.t1,g22707.t1,g11408.t1,g42254.t1,g18428.t1,g6286.t1,g180…	0
Biological process	cellular response to stimulus	GO:0051716	3	2.16e-14	1.94414	124	604	730	6913	g9749.t1,g37069.t1,g10947.t1,g23797.t1,g18066.t1,g12862.t1,g25701.t1,g5515.t1,g19826.t1,g10538.t1,g14201.t1,g38331.t1,g1499.t1,g4790.t1,g9970.t1,g9483.t1,g396.t1,g38012.t1,g5753.t1,g2601.t1,g7778.t1,g37881.t1,g8316.t1,g15839.t1,g15368.t1,g39654.t1,g3105.t1,g25387.t1,g22399.t1,g42627.t1,g40994.t1,g25461.t1,g25988.t1,g14885.t1,g1248.t1,g20204.t1,g22707.t1,g11408.t1,g42254.t1,g18428.t1,g6286.t1,g180…	1.12e-12
Biological process	regulation of cellular process	GO:0050794	4	1.3e-13	1.68506	171	961	730	6913	g9749.t1,g37069.t1,g10947.t1,g28478.t1,g23797.t1,g41910.t1,g18066.t1,g12862.t1,g40419.t1,g25701.t1,g5515.t1,g19826.t1,g19392.t1,g10538.t1,g14201.t1,g38331.t1,g18510.t1,g1499.t1,g4790.t1,g14178.t1,g28457.t1,g9970.t1,g9483.t1,g396.t1,g38012.t1,g5753.t1,g38464.t1,g2601.t1,g41887.t1,g35062.t1,g14860.t1,g7778.t1,g37881.t1,g36682.t1,g8316.t1,g15839.t1,g15368.t1,g14182.t1,g43016.t1,g39654.t1,g3105.t1,g2…	5.87e-12
Biological process	glucosamine-containing compound biosynthetic process	GO:1901073	7	2.2e-13	8.35576	15	17	730	6913	g34569.t1,g19724.t1,g2974.t1,g40490.t1,g37187.t1,g27542.t1,g8702.t1,g33524.t1,g27257.t1,g13609.t1,g27027.t1,g32639.t1,g15537.t1,g7784.t1,g8658.t1,	8.87e-12
Biological process	chitin metabolic process	GO:0006030	7	2.2e-13	8.35576	15	17	730	6913	g34569.t1,g19724.t1,g2974.t1,g40490.t1,g37187.t1,g27542.t1,g8702.t1,g33524.t1,g27257.t1,g13609.t1,g27027.t1,g32639.t1,g15537.t1,g7784.t1,g8658.t1,	8.87e-12
Biological process	chitin biosynthetic process	GO:0006031	8	2.2e-13	8.35576	15	17	730	6913	g34569.t1,g19724.t1,g2974.t1,g40490.t1,g37187.t1,g27542.t1,g8702.t1,g33524.t1,g27257.t1,g13609.t1,g27027.t1,g32639.t1,g15537.t1,g7784.t1,g8658.t1,	8.87e-12
Biological process	response to stimulus	GO:0050896	2	5.58e-13	1.85829	125	637	730	6913	g9749.t1,g37069.t1,g10947.t1,g23797.t1,g18066.t1,g12862.t1,g25701.t1,g5515.t1,g19826.t1,g10538.t1,g14201.t1,g38331.t1,g1499.t1,g4790.t1,g9970.t1,g9483.t1,g396.t1,g38012.t1,g5753.t1,g2601.t1,g7778.t1,g37881.t1,g8316.t1,g15839.t1,g15368.t1,g39654.t1,g3105.t1,g25387.t1,g22399.t1,g42627.t1,g40994.t1,g25461.t1,g25988.t1,g14885.t1,g1248.t1,g20204.t1,g22707.t1,g11408.t1,g42254.t1,g18428.t1,g6286.t1,g180…	1.68e-11
Biological process	regulation of biological process	GO:0050789	3	1.7e-12	1.63901	171	988	730	6913	g9749.t1,g37069.t1,g10947.t1,g28478.t1,g23797.t1,g41910.t1,g18066.t1,g12862.t1,g40419.t1,g25701.t1,g5515.t1,g19826.t1,g19392.t1,g10538.t1,g14201.t1,g38331.t1,g18510.t1,g1499.t1,g4790.t1,g14178.t1,g28457.t1,g9970.t1,g9483.t1,g396.t1,g38012.t1,g5753.t1,g38464.t1,g2601.t1,g41887.t1,g35062.t1,g14860.t1,g7778.t1,g37881.t1,g36682.t1,g8316.t1,g15839.t1,g15368.t1,g14182.t1,g43016.t1,g39654.t1,g3105.t1,g2…	4.74e-11
Biological process	aminoglycan biosynthetic process	GO:0006023	6	1.85e-11	7.1024	15	20	730	6913	g34569.t1,g19724.t1,g2974.t1,g40490.t1,g37187.t1,g27542.t1,g8702.t1,g33524.t1,g27257.t1,g13609.t1,g27027.t1,g32639.t1,g15537.t1,g7784.t1,g8658.t1,	4.78e-10
Biological process	biological_process	GO:0008150	0	2.34e-11	1.04706	723	6539	730	6913	g21158.t1,g9749.t1,g33027.t1,g37069.t1,g10947.t1,g30425.t1,g14875.t1,g40342.t1,g17580.t1,g28478.t1,g23797.t1,g31980.t1,g22931.t1,g765.t1,g41910.t1,g34569.t1,g5110.t1,g30462.t1,g18066.t1,g20888.t1,g19724.t1,g14887.t1,g38920.t1,g32769.t1,g5122.t1,g16242.t1,g4001.t1,g12862.t1,g40419.t1,g17198.t1,g25701.t1,g5515.t1,g19826.t1,g30629.t1,g19392.t1,g3689.t1,g6550.t1,g25929.t1,g33625.t1,g20139.t1,g8371.t1…	5.64e-10
Biological process	phosphate-containing compound metabolic process	GO:0006796	5	2.71e-11	1.45788	230	1494	730	6913	g9749.t1,g33027.t1,g31980.t1,g22931.t1,g18066.t1,g5122.t1,g12862.t1,g3689.t1,g25929.t1,g33625.t1,g20139.t1,g21489.t1,g35858.t1,g24105.t1,g14021.t1,g15207.t1,g13394.t1,g29145.t1,g39488.t1,g26059.t1,g24587.t1,g396.t1,g36862.t1,g28946.t1,g9530.t1,g30458.t1,g24367.t1,g16758.t1,g36694.t1,g18262.t1,g6645.t1,g9908.t1,g42259.t1,g39870.t1,g23817.t1,g37983.t1,g32764.t1,g39334.t1,g8316.t1,g14222.t1,g11016.t…	6.14e-10
Biological process	cellular protein metabolic process	GO:0044267	6	3.01e-11	1.38246	280	1918	730	6913	g21158.t1,g14875.t1,g28478.t1,g22931.t1,g20888.t1,g32769.t1,g5122.t1,g17198.t1,g3689.t1,g25929.t1,g33625.t1,g20139.t1,g21489.t1,g35858.t1,g24105.t1,g14021.t1,g15207.t1,g13394.t1,g22042.t1,g23782.t1,g19306.t1,g29145.t1,g39488.t1,g29204.t1,g26059.t1,g24587.t1,g36791.t1,g28946.t1,g9530.t1,g39746.t1,g24367.t1,g10076.t1,g24607.t1,g36694.t1,g42454.t1,g25476.t1,g18262.t1,g6645.t1,g9908.t1,g22886.t1,g422…	6.4e-10
Biological process	cellular macromolecule metabolic process	GO:0044260	5	3.37e-11	1.27428	387	2876	730	6913	g21158.t1,g37069.t1,g14875.t1,g28478.t1,g22931.t1,g41910.t1,g20888.t1,g32769.t1,g5122.t1,g40419.t1,g17198.t1,g19826.t1,g19392.t1,g3689.t1,g6550.t1,g25929.t1,g33625.t1,g20139.t1,g21489.t1,g14201.t1,g35858.t1,g24105.t1,g38331.t1,g14021.t1,g15207.t1,g13394.t1,g22042.t1,g18510.t1,g18438.t1,g24752.t1,g23782.t1,g19306.t1,g33355.t1,g4790.t1,g29145.t1,g14178.t1,g39488.t1,g28457.t1,g9970.t1,g29204.t1,g260…	6.77e-10
Biological process	biological regulation	GO:0065007	2	3.5e-11	1.58138	172	1030	730	6913	g9749.t1,g37069.t1,g10947.t1,g28478.t1,g23797.t1,g41910.t1,g18066.t1,g12862.t1,g40419.t1,g25701.t1,g5515.t1,g19826.t1,g19392.t1,g10538.t1,g14201.t1,g38331.t1,g18510.t1,g1499.t1,g4790.t1,g14178.t1,g28457.t1,g9970.t1,g9483.t1,g396.t1,g38012.t1,g5753.t1,g38464.t1,g2601.t1,g41887.t1,g35062.t1,g14860.t1,g7778.t1,g37881.t1,g36682.t1,g8316.t1,g15839.t1,g15368.t1,g14182.t1,g43016.t1,g39654.t1,g3105.t1,g2…	6.66e-10
Biological process	phosphorus metabolic process	GO:0006793	4	4.46e-11	1.45108	230	1501	730	6913	g9749.t1,g33027.t1,g31980.t1,g22931.t1,g18066.t1,g5122.t1,g12862.t1,g3689.t1,g25929.t1,g33625.t1,g20139.t1,g21489.t1,g35858.t1,g24105.t1,g14021.t1,g15207.t1,g13394.t1,g29145.t1,g39488.t1,g26059.t1,g24587.t1,g396.t1,g36862.t1,g28946.t1,g9530.t1,g30458.t1,g24367.t1,g16758.t1,g36694.t1,g18262.t1,g6645.t1,g9908.t1,g42259.t1,g39870.t1,g23817.t1,g37983.t1,g32764.t1,g39334.t1,g8316.t1,g14222.t1,g11016.t…	8.08e-10
Biological process	glucosamine-containing compound metabolic process	GO:1901071	6	5.85e-11	6.76419	15	21	730	6913	g34569.t1,g19724.t1,g2974.t1,g40490.t1,g37187.t1,g27542.t1,g8702.t1,g33524.t1,g27257.t1,g13609.t1,g27027.t1,g32639.t1,g15537.t1,g7784.t1,g8658.t1,	1.01e-09
Biological process	cellular process	GO:0009987	2	1.33e-10	1.09846	657	5664	730	6913	g21158.t1,g9749.t1,g33027.t1,g37069.t1,g10947.t1,g14875.t1,g40342.t1,g17580.t1,g28478.t1,g23797.t1,g31980.t1,g22931.t1,g765.t1,g41910.t1,g5110.t1,g30462.t1,g18066.t1,g20888.t1,g14887.t1,g38920.t1,g32769.t1,g5122.t1,g16242.t1,g4001.t1,g12862.t1,g40419.t1,g17198.t1,g25701.t1,g5515.t1,g19826.t1,g30629.t1,g19392.t1,g3689.t1,g6550.t1,g25929.t1,g33625.t1,g20139.t1,g8371.t1,g21489.t1,g10897.t1,g26195.t1…	2.19e-09
Biological process	amino sugar biosynthetic process	GO:0046349	6	1.66e-10	6.45672	15	22	730	6913	g34569.t1,g19724.t1,g2974.t1,g40490.t1,g37187.t1,g27542.t1,g8702.t1,g33524.t1,g27257.t1,g13609.t1,g27027.t1,g32639.t1,g15537.t1,g7784.t1,g8658.t1,	2.61e-09
Biological process	phosphorylation	GO:0016310	6	1.76e-10	1.53151	180	1113	730	6913	g9749.t1,g33027.t1,g31980.t1,g18066.t1,g12862.t1,g25929.t1,g33625.t1,g20139.t1,g21489.t1,g35858.t1,g24105.t1,g15207.t1,g13394.t1,g29145.t1,g39488.t1,g26059.t1,g24587.t1,g396.t1,g36862.t1,g28946.t1,g30458.t1,g24367.t1,g16758.t1,g36694.t1,g42259.t1,g23817.t1,g32764.t1,g8316.t1,g14222.t1,g18430.t1,g17267.t1,g15839.t1,g15368.t1,g20400.t1,g2587.t1,g33228.t1,g39654.t1,g28549.t1,g40592.t1,g3105.t1,g3610…	2.65e-09
Biological process	protein dephosphorylation	GO:0006470	8	4.32e-09	2.75894	37	127	730	6913	g22931.t1,g5122.t1,g3689.t1,g14021.t1,g9530.t1,g18262.t1,g6645.t1,g9908.t1,g39870.t1,g37983.t1,g39334.t1,g11016.t1,g5060.t1,g26611.t1,g3511.t1,g39088.t1,g38336.t1,g9780.t1,g17530.t1,g23668.t1,g40639.t1,g8467.t1,g35555.t1,g23800.t1,g1415.t1,g40587.t1,g11033.t1,g2858.t1,g11523.t1,g35516.t1,g14531.t1,g37125.t1,g28587.t1,g14696.t1,g28224.t1,g6152.t1,g16626.t1,	6.26e-08
Biological process	dephosphorylation	GO:0016311	6	5.36e-09	2.54958	42	156	730	6913	g22931.t1,g5122.t1,g3689.t1,g14021.t1,g9530.t1,g18262.t1,g6645.t1,g9908.t1,g39870.t1,g37983.t1,g39334.t1,g11016.t1,g5060.t1,g26611.t1,g3511.t1,g39088.t1,g38336.t1,g9780.t1,g17530.t1,g23668.t1,g13548.t1,g40639.t1,g8467.t1,g35555.t1,g30433.t1,g23800.t1,g29276.t1,g1415.t1,g28536.t1,g40587.t1,g11033.t1,g2858.t1,g11523.t1,g35516.t1,g14531.t1,g37125.t1,g28587.t1,g14696.t1,g28224.t1,g6152.t1,g16626.t1,g…	7.46e-08
Biological process	phosphorelay signal transduction system	GO:0000160	7	7.25e-09	2.59448	40	146	730	6913	g37069.t1,g19826.t1,g10538.t1,g14201.t1,g38331.t1,g4790.t1,g9970.t1,g38012.t1,g5753.t1,g25387.t1,g25988.t1,g14885.t1,g1248.t1,g22707.t1,g42254.t1,g10556.t1,g4787.t1,g26332.t1,g9270.t1,g40891.t1,g10550.t1,g33571.t1,g29718.t1,g12127.t1,g38011.t1,g27093.t1,g7396.t1,g29865.t1,g14205.t1,g9267.t1,g35649.t1,g23976.t1,g14555.t1,g9636.t1,g1616.t1,g24803.t1,g35063.t1,g36724.t1,g4435.t1,g38319.t1,	9.72e-08
Biological process	protein metabolic process	GO:0019538	5	1.89e-08	1.28334	306	2258	730	6913	g21158.t1,g30425.t1,g14875.t1,g28478.t1,g22931.t1,g20888.t1,g32769.t1,g5122.t1,g17198.t1,g3689.t1,g25929.t1,g33625.t1,g20139.t1,g21489.t1,g35858.t1,g26347.t1,g24105.t1,g14021.t1,g15207.t1,g13394.t1,g22042.t1,g23782.t1,g19306.t1,g29145.t1,g17822.t1,g39488.t1,g29204.t1,g26059.t1,g24587.t1,g36791.t1,g28946.t1,g9530.t1,g39746.t1,g24367.t1,g10076.t1,g24607.t1,g7178.t1,g36694.t1,g42454.t1,g25476.t1,g18…	2.44e-07
Biological process	amino sugar metabolic process	GO:0006040	5	3.7e-08	4.89821	15	29	730	6913	g34569.t1,g19724.t1,g2974.t1,g40490.t1,g37187.t1,g27542.t1,g8702.t1,g33524.t1,g27257.t1,g13609.t1,g27027.t1,g32639.t1,g15537.t1,g7784.t1,g8658.t1,	4.62e-07
Biological process	aminoglycan metabolic process	GO:0006022	5	6.68e-08	4.73493	15	30	730	6913	g34569.t1,g19724.t1,g2974.t1,g40490.t1,g37187.t1,g27542.t1,g8702.t1,g33524.t1,g27257.t1,g13609.t1,g27027.t1,g32639.t1,g15537.t1,g7784.t1,g8658.t1,	8.06e-07
Biological process	macromolecule metabolic process	GO:0043170	4	7.6e-08	1.18545	431	3443	730	6913	g21158.t1,g37069.t1,g30425.t1,g14875.t1,g28478.t1,g22931.t1,g41910.t1,g34569.t1,g20888.t1,g19724.t1,g32769.t1,g5122.t1,g40419.t1,g17198.t1,g19826.t1,g19392.t1,g3689.t1,g6550.t1,g25929.t1,g33625.t1,g20139.t1,g21489.t1,g36509.t1,g14201.t1,g35858.t1,g26347.t1,g24105.t1,g38331.t1,g2974.t1,g14021.t1,g15207.t1,g13394.t1,g22042.t1,g18510.t1,g18438.t1,g24752.t1,g23782.t1,g19306.t1,g33355.t1,g4790.t1,g291…	8.87e-07
Biological process	regulation of transcription, DNA-templated	GO:0006355	10	1.52e-06	1.67238	80	453	730	6913	g37069.t1,g41910.t1,g40419.t1,g19826.t1,g19392.t1,g14201.t1,g38331.t1,g18510.t1,g4790.t1,g14178.t1,g28457.t1,g9970.t1,g38012.t1,g5753.t1,g38464.t1,g41887.t1,g35062.t1,g14860.t1,g36682.t1,g14182.t1,g43016.t1,g25387.t1,g13720.t1,g37284.t1,g25988.t1,g19099.t1,g42589.t1,g14885.t1,g31695.t1,g28313.t1,g18532.t1,g22707.t1,g8728.t1,g42254.t1,g10556.t1,g4787.t1,g31328.t1,g26332.t1,g9270.t1,g40891.t1,g1013…	1.72e-05
Biological process	regulation of nucleic acid-templated transcription	GO:1903506	9	1.52e-06	1.67238	80	453	730	6913	g37069.t1,g41910.t1,g40419.t1,g19826.t1,g19392.t1,g14201.t1,g38331.t1,g18510.t1,g4790.t1,g14178.t1,g28457.t1,g9970.t1,g38012.t1,g5753.t1,g38464.t1,g41887.t1,g35062.t1,g14860.t1,g36682.t1,g14182.t1,g43016.t1,g25387.t1,g13720.t1,g37284.t1,g25988.t1,g19099.t1,g42589.t1,g14885.t1,g31695.t1,g28313.t1,g18532.t1,g22707.t1,g8728.t1,g42254.t1,g10556.t1,g4787.t1,g31328.t1,g26332.t1,g9270.t1,g40891.t1,g1013…	1.72e-05
Biological process	regulation of RNA biosynthetic process	GO:2001141	8	1.82e-06	1.66503	80	455	730	6913	g37069.t1,g41910.t1,g40419.t1,g19826.t1,g19392.t1,g14201.t1,g38331.t1,g18510.t1,g4790.t1,g14178.t1,g28457.t1,g9970.t1,g38012.t1,g5753.t1,g38464.t1,g41887.t1,g35062.t1,g14860.t1,g36682.t1,g14182.t1,g43016.t1,g25387.t1,g13720.t1,g37284.t1,g25988.t1,g19099.t1,g42589.t1,g14885.t1,g31695.t1,g28313.t1,g18532.t1,g22707.t1,g8728.t1,g42254.t1,g10556.t1,g4787.t1,g31328.t1,g26332.t1,g9270.t1,g40891.t1,g1013…	1.93e-05
Biological process	regulation of RNA metabolic process	GO:0051252	7	2.17e-06	1.65774	80	457	730	6913	g37069.t1,g41910.t1,g40419.t1,g19826.t1,g19392.t1,g14201.t1,g38331.t1,g18510.t1,g4790.t1,g14178.t1,g28457.t1,g9970.t1,g38012.t1,g5753.t1,g38464.t1,g41887.t1,g35062.t1,g14860.t1,g36682.t1,g14182.t1,g43016.t1,g25387.t1,g13720.t1,g37284.t1,g25988.t1,g19099.t1,g42589.t1,g14885.t1,g31695.t1,g28313.t1,g18532.t1,g22707.t1,g8728.t1,g42254.t1,g10556.t1,g4787.t1,g31328.t1,g26332.t1,g9270.t1,g40891.t1,g1013…	2.25e-05
Biological process	regulation of nucleobase-containing compound metabolic process	GO:0019219	6	2.83e-06	1.64693	80	460	730	6913	g37069.t1,g41910.t1,g40419.t1,g19826.t1,g19392.t1,g14201.t1,g38331.t1,g18510.t1,g4790.t1,g14178.t1,g28457.t1,g9970.t1,g38012.t1,g5753.t1,g38464.t1,g41887.t1,g35062.t1,g14860.t1,g36682.t1,g14182.t1,g43016.t1,g25387.t1,g13720.t1,g37284.t1,g25988.t1,g19099.t1,g42589.t1,g14885.t1,g31695.t1,g28313.t1,g18532.t1,g22707.t1,g8728.t1,g42254.t1,g10556.t1,g4787.t1,g31328.t1,g26332.t1,g9270.t1,g40891.t1,g1013…	2.85e-05
Biological process	cellular metabolic process	GO:0044237	3	4.26e-06	1.13242	480	4014	730	6913	g21158.t1,g9749.t1,g33027.t1,g37069.t1,g14875.t1,g28478.t1,g31980.t1,g22931.t1,g765.t1,g41910.t1,g5110.t1,g18066.t1,g20888.t1,g32769.t1,g5122.t1,g12862.t1,g40419.t1,g17198.t1,g19826.t1,g19392.t1,g3689.t1,g6550.t1,g25929.t1,g33625.t1,g20139.t1,g21489.t1,g36509.t1,g14201.t1,g35858.t1,g24105.t1,g38331.t1,g14021.t1,g15207.t1,g13394.t1,g22042.t1,g18510.t1,g18438.t1,g24752.t1,g23782.t1,g19306.t1,g33355…	4.17e-05
Biological process	ion transport	GO:0006811	5	5.94e-06	1.66707	72	409	730	6913	g40342.t1,g14887.t1,g16242.t1,g25701.t1,g30629.t1,g8371.t1,g24502.t1,g2516.t1,g28070.t1,g34517.t1,g35898.t1,g23541.t1,g16895.t1,g1402.t1,g2601.t1,g20221.t1,g35062.t1,g15214.t1,g29452.t1,g7142.t1,g17933.t1,g16843.t1,g38114.t1,g28355.t1,g39666.t1,g32752.t1,g23292.t1,g37067.t1,g9511.t1,g37272.t1,g29327.t1,g27020.t1,g2514.t1,g21590.t1,g26573.t1,g7805.t1,g32908.t1,g31778.t1,g41753.t1,g31287.t1,g30924.…	5.66e-05
Biological process	regulation of cellular macromolecule biosynthetic process	GO:2000112	7	6.9e-06	1.60473	81	478	730	6913	g37069.t1,g41910.t1,g40419.t1,g19826.t1,g19392.t1,g14201.t1,g38331.t1,g18510.t1,g4790.t1,g14178.t1,g28457.t1,g9970.t1,g38012.t1,g5753.t1,g38464.t1,g41887.t1,g35062.t1,g14860.t1,g36682.t1,g14182.t1,g43016.t1,g25387.t1,g13720.t1,g37284.t1,g25988.t1,g19099.t1,g42589.t1,g14885.t1,g31695.t1,g28313.t1,g18532.t1,g22707.t1,g8728.t1,g42254.t1,g10556.t1,g4787.t1,g31328.t1,g26332.t1,g9270.t1,g40891.t1,g1013…	6.4e-05
Biological process	regulation of macromolecule biosynthetic process	GO:0010556	6	8.12e-06	1.59804	81	480	730	6913	g37069.t1,g41910.t1,g40419.t1,g19826.t1,g19392.t1,g14201.t1,g38331.t1,g18510.t1,g4790.t1,g14178.t1,g28457.t1,g9970.t1,g38012.t1,g5753.t1,g38464.t1,g41887.t1,g35062.t1,g14860.t1,g36682.t1,g14182.t1,g43016.t1,g25387.t1,g13720.t1,g37284.t1,g25988.t1,g19099.t1,g42589.t1,g14885.t1,g31695.t1,g28313.t1,g18532.t1,g22707.t1,g8728.t1,g42254.t1,g10556.t1,g4787.t1,g31328.t1,g26332.t1,g9270.t1,g40891.t1,g1013…	7.35e-05
Biological process	regulation of cellular biosynthetic process	GO:0031326	6	9.55e-06	1.59141	81	482	730	6913	g37069.t1,g41910.t1,g40419.t1,g19826.t1,g19392.t1,g14201.t1,g38331.t1,g18510.t1,g4790.t1,g14178.t1,g28457.t1,g9970.t1,g38012.t1,g5753.t1,g38464.t1,g41887.t1,g35062.t1,g14860.t1,g36682.t1,g14182.t1,g43016.t1,g25387.t1,g13720.t1,g37284.t1,g25988.t1,g19099.t1,g42589.t1,g14885.t1,g31695.t1,g28313.t1,g18532.t1,g22707.t1,g8728.t1,g42254.t1,g10556.t1,g4787.t1,g31328.t1,g26332.t1,g9270.t1,g40891.t1,g1013…	8.43e-05
Biological process	regulation of biosynthetic process	GO:0009889	5	9.55e-06	1.59141	81	482	730	6913	g37069.t1,g41910.t1,g40419.t1,g19826.t1,g19392.t1,g14201.t1,g38331.t1,g18510.t1,g4790.t1,g14178.t1,g28457.t1,g9970.t1,g38012.t1,g5753.t1,g38464.t1,g41887.t1,g35062.t1,g14860.t1,g36682.t1,g14182.t1,g43016.t1,g25387.t1,g13720.t1,g37284.t1,g25988.t1,g19099.t1,g42589.t1,g14885.t1,g31695.t1,g28313.t1,g18532.t1,g22707.t1,g8728.t1,g42254.t1,g10556.t1,g4787.t1,g31328.t1,g26332.t1,g9270.t1,g40891.t1,g1013…	8.43e-05
Biological process	intracellular signal transduction	GO:0035556	6	1.19e-05	1.95928	42	203	730	6913	g37069.t1,g19826.t1,g10538.t1,g14201.t1,g38331.t1,g4790.t1,g9970.t1,g38012.t1,g5753.t1,g25387.t1,g25988.t1,g14885.t1,g1248.t1,g22707.t1,g42254.t1,g10556.t1,g4787.t1,g26332.t1,g9270.t1,g40891.t1,g10550.t1,g37453.t1,g33571.t1,g29718.t1,g12127.t1,g38011.t1,g27093.t1,g7396.t1,g29865.t1,g14205.t1,g9267.t1,g35649.t1,g23976.t1,g14555.t1,g9636.t1,g1616.t1,g24803.t1,g35063.t1,g36724.t1,g4435.t1,g39060.t1,…	0.000101
Biological process	regulation of gene expression	GO:0010468	6	1.42e-05	1.57507	81	487	730	6913	g37069.t1,g41910.t1,g40419.t1,g19826.t1,g19392.t1,g14201.t1,g38331.t1,g18510.t1,g4790.t1,g14178.t1,g28457.t1,g9970.t1,g38012.t1,g5753.t1,g38464.t1,g41887.t1,g35062.t1,g14860.t1,g36682.t1,g14182.t1,g43016.t1,g25387.t1,g13720.t1,g37284.t1,g25988.t1,g19099.t1,g42589.t1,g14885.t1,g31695.t1,g28313.t1,g18532.t1,g22707.t1,g8728.t1,g42254.t1,g10556.t1,g4787.t1,g31328.t1,g26332.t1,g9270.t1,g40891.t1,g1013…	0.000117
Biological process	DNA integration	GO:0015074	8	2.44e-05	2.61667	21	76	730	6913	g6550.t1,g18438.t1,g24752.t1,g33355.t1,g42859.t1,g25205.t1,g12361.t1,g27405.t1,g15434.t1,g25369.t1,g34405.t1,g37344.t1,g38019.t1,g21715.t1,g10592.t1,g22554.t1,g21807.t1,g33286.t1,g24957.t1,g14569.t1,g16111.t1,	0.000196
Biological process	protein ADP-ribosylation	GO:0006471	8	2.94e-05	4.00648	11	26	730	6913	g32769.t1,g36791.t1,g13730.t1,g7494.t1,g40609.t1,g27613.t1,g38370.t1,g14973.t1,g25428.t1,g28407.t1,g36368.t1,	0.000231
Biological process	organonitrogen compound metabolic process	GO:1901564	4	5.83e-05	1.17392	329	2654	730	6913	g21158.t1,g30425.t1,g14875.t1,g28478.t1,g22931.t1,g34569.t1,g20888.t1,g19724.t1,g32769.t1,g5122.t1,g17198.t1,g3689.t1,g25929.t1,g33625.t1,g20139.t1,g21489.t1,g35858.t1,g26347.t1,g24105.t1,g2974.t1,g14021.t1,g15207.t1,g13394.t1,g22042.t1,g23782.t1,g19306.t1,g29145.t1,g17822.t1,g39488.t1,g29204.t1,g26059.t1,g24587.t1,g36791.t1,g28946.t1,g9530.t1,g40490.t1,g39746.t1,g24367.t1,g10076.t1,g24607.t1,g71…	0.000449
Biological process	microtubule-based movement	GO:0007018	4	0.000133	1.87316	36	182	730	6913	g17580.t1,g4001.t1,g10897.t1,g26195.t1,g29956.t1,g19807.t1,g24290.t1,g3445.t1,g39.t1,g16186.t1,g7780.t1,g27764.t1,g25273.t1,g16650.t1,g8844.t1,g24941.t1,g11890.t1,g27321.t1,g15889.t1,g15890.t1,g28879.t1,g27034.t1,g11901.t1,g21698.t1,g25265.t1,g26542.t1,g4000.t1,g42791.t1,g40937.t1,g27097.t1,g39689.t1,g3753.t1,g6041.t1,g34685.t1,g20873.t1,g31165.t1,	0.001
Biological process	regulation of nitrogen compound metabolic process	GO:0051171	5	0.000164	1.46368	83	537	730	6913	g37069.t1,g28478.t1,g41910.t1,g40419.t1,g19826.t1,g19392.t1,g14201.t1,g38331.t1,g18510.t1,g4790.t1,g14178.t1,g28457.t1,g9970.t1,g38012.t1,g5753.t1,g38464.t1,g41887.t1,g35062.t1,g14860.t1,g36682.t1,g14182.t1,g43016.t1,g25387.t1,g13720.t1,g37284.t1,g25988.t1,g19099.t1,g42589.t1,g14885.t1,g31695.t1,g28313.t1,g18532.t1,g22707.t1,g8728.t1,g42254.t1,g10556.t1,g4787.t1,g31328.t1,g26332.t1,g9270.t1,g4089…	0.00120907
Biological process	regulation of primary metabolic process	GO:0080090	5	0.000186	1.45825	83	539	730	6913	g37069.t1,g28478.t1,g41910.t1,g40419.t1,g19826.t1,g19392.t1,g14201.t1,g38331.t1,g18510.t1,g4790.t1,g14178.t1,g28457.t1,g9970.t1,g38012.t1,g5753.t1,g38464.t1,g41887.t1,g35062.t1,g14860.t1,g36682.t1,g14182.t1,g43016.t1,g25387.t1,g13720.t1,g37284.t1,g25988.t1,g19099.t1,g42589.t1,g14885.t1,g31695.t1,g28313.t1,g18532.t1,g22707.t1,g8728.t1,g42254.t1,g10556.t1,g4787.t1,g31328.t1,g26332.t1,g9270.t1,g4089…	0.00134604
Biological process	transposition, DNA-mediated	GO:0006313	9	0.000217	3.87403	9	22	730	6913	g18438.t1,g24752.t1,g42859.t1,g15434.t1,g34405.t1,g21715.t1,g21807.t1,g24957.t1,g14569.t1,	0.00154068
Biological process	transposition	GO:0032196	3	0.000217	3.87403	9	22	730	6913	g18438.t1,g24752.t1,g42859.t1,g15434.t1,g34405.t1,g21715.t1,g21807.t1,g24957.t1,g14569.t1,	0.00154068
Biological process	nitrogen compound metabolic process	GO:0006807	3	0.000224	1.11104	449	3827	730	6913	g21158.t1,g37069.t1,g30425.t1,g14875.t1,g28478.t1,g22931.t1,g765.t1,g41910.t1,g34569.t1,g5110.t1,g20888.t1,g19724.t1,g32769.t1,g5122.t1,g40419.t1,g17198.t1,g19826.t1,g19392.t1,g3689.t1,g6550.t1,g25929.t1,g33625.t1,g20139.t1,g21489.t1,g36509.t1,g14201.t1,g35858.t1,g26347.t1,g24105.t1,g38331.t1,g2974.t1,g14021.t1,g15207.t1,g13394.t1,g22042.t1,g18510.t1,g18438.t1,g24752.t1,g23782.t1,g19306.t1,g33355…	0.00153165
Biological process	movement of cell or subcellular component	GO:0006928	3	0.000233	1.82308	36	187	730	6913	g17580.t1,g4001.t1,g10897.t1,g26195.t1,g29956.t1,g19807.t1,g24290.t1,g3445.t1,g39.t1,g16186.t1,g7780.t1,g27764.t1,g25273.t1,g16650.t1,g8844.t1,g24941.t1,g11890.t1,g27321.t1,g15889.t1,g15890.t1,g28879.t1,g27034.t1,g11901.t1,g21698.t1,g25265.t1,g26542.t1,g4000.t1,g42791.t1,g40937.t1,g27097.t1,g39689.t1,g3753.t1,g6041.t1,g34685.t1,g20873.t1,g31165.t1,	0.00156367
Biological process	regulation of cellular metabolic process	GO:0031323	5	0.00027	1.4422	83	545	730	6913	g37069.t1,g28478.t1,g41910.t1,g40419.t1,g19826.t1,g19392.t1,g14201.t1,g38331.t1,g18510.t1,g4790.t1,g14178.t1,g28457.t1,g9970.t1,g38012.t1,g5753.t1,g38464.t1,g41887.t1,g35062.t1,g14860.t1,g36682.t1,g14182.t1,g43016.t1,g25387.t1,g13720.t1,g37284.t1,g25988.t1,g19099.t1,g42589.t1,g14885.t1,g31695.t1,g28313.t1,g18532.t1,g22707.t1,g8728.t1,g42254.t1,g10556.t1,g4787.t1,g31328.t1,g26332.t1,g9270.t1,g4089…	0.00177932
Biological process	protein modification by small protein conjugation or removal	GO:0070647	8	0.000459	1.66887	43	244	730	6913	g14875.t1,g28478.t1,g20888.t1,g17198.t1,g19306.t1,g10076.t1,g25476.t1,g25895.t1,g6608.t1,g31784.t1,g25830.t1,g33577.t1,g1916.t1,g33381.t1,g10942.t1,g5217.t1,g38693.t1,g2030.t1,g27767.t1,g11517.t1,g41566.t1,g3748.t1,g11569.t1,g36222.t1,g20934.t1,g24420.t1,g5519.t1,g22870.t1,g29489.t1,g42384.t1,g14988.t1,g21911.t1,g2997.t1,g8007.t1,g4956.t1,g14931.t1,g2783.t1,g28113.t1,g3922.t1,g6568.t1,g22470.t1,g…	0.00296608
Biological process	metabolic process	GO:0008152	2	0.000555	1.07758	538	4728	730	6913	g21158.t1,g9749.t1,g33027.t1,g37069.t1,g30425.t1,g14875.t1,g28478.t1,g31980.t1,g22931.t1,g765.t1,g41910.t1,g34569.t1,g5110.t1,g18066.t1,g20888.t1,g19724.t1,g32769.t1,g5122.t1,g12862.t1,g40419.t1,g17198.t1,g19826.t1,g19392.t1,g3689.t1,g6550.t1,g25929.t1,g33625.t1,g20139.t1,g21489.t1,g36509.t1,g14201.t1,g35858.t1,g26347.t1,g24105.t1,g38331.t1,g2974.t1,g14021.t1,g15207.t1,g13394.t1,g22042.t1,g18510.…	0.00352671
Biological process	regulation of macromolecule metabolic process	GO:0060255	5	0.000654	1.40357	83	560	730	6913	g37069.t1,g28478.t1,g41910.t1,g40419.t1,g19826.t1,g19392.t1,g14201.t1,g38331.t1,g18510.t1,g4790.t1,g14178.t1,g28457.t1,g9970.t1,g38012.t1,g5753.t1,g38464.t1,g41887.t1,g35062.t1,g14860.t1,g36682.t1,g14182.t1,g43016.t1,g25387.t1,g13720.t1,g37284.t1,g25988.t1,g19099.t1,g42589.t1,g14885.t1,g31695.t1,g28313.t1,g18532.t1,g22707.t1,g8728.t1,g42254.t1,g10556.t1,g4787.t1,g31328.t1,g26332.t1,g9270.t1,g4089…	0.00408314
Biological process	transcription, DNA-templated	GO:0006351	10	0.000744	1.40816	80	538	730	6913	g37069.t1,g41910.t1,g40419.t1,g19826.t1,g19392.t1,g14201.t1,g38331.t1,g18510.t1,g4790.t1,g14178.t1,g28457.t1,g9970.t1,g38012.t1,g5753.t1,g38464.t1,g41887.t1,g35062.t1,g14860.t1,g36682.t1,g14182.t1,g43016.t1,g25387.t1,g13720.t1,g37284.t1,g25988.t1,g19099.t1,g42589.t1,g14885.t1,g31695.t1,g28313.t1,g18532.t1,g22707.t1,g8728.t1,g42254.t1,g10556.t1,g4787.t1,g31328.t1,g26332.t1,g9270.t1,g40891.t1,g1013…	0.00456215
Biological process	nucleic acid-templated transcription	GO:0097659	9	0.000744	1.40816	80	538	730	6913	g37069.t1,g41910.t1,g40419.t1,g19826.t1,g19392.t1,g14201.t1,g38331.t1,g18510.t1,g4790.t1,g14178.t1,g28457.t1,g9970.t1,g38012.t1,g5753.t1,g38464.t1,g41887.t1,g35062.t1,g14860.t1,g36682.t1,g14182.t1,g43016.t1,g25387.t1,g13720.t1,g37284.t1,g25988.t1,g19099.t1,g42589.t1,g14885.t1,g31695.t1,g28313.t1,g18532.t1,g22707.t1,g8728.t1,g42254.t1,g10556.t1,g4787.t1,g31328.t1,g26332.t1,g9270.t1,g40891.t1,g1013…	0.00456215
Biological process	regulation of metabolic process	GO:0019222	4	0.000818	1.39361	83	564	730	6913	g37069.t1,g28478.t1,g41910.t1,g40419.t1,g19826.t1,g19392.t1,g14201.t1,g38331.t1,g18510.t1,g4790.t1,g14178.t1,g28457.t1,g9970.t1,g38012.t1,g5753.t1,g38464.t1,g41887.t1,g35062.t1,g14860.t1,g36682.t1,g14182.t1,g43016.t1,g25387.t1,g13720.t1,g37284.t1,g25988.t1,g19099.t1,g42589.t1,g14885.t1,g31695.t1,g28313.t1,g18532.t1,g22707.t1,g8728.t1,g42254.t1,g10556.t1,g4787.t1,g31328.t1,g26332.t1,g9270.t1,g4089…	0.00485463
Biological process	RNA biosynthetic process	GO:0032774	8	0.000881	1.40035	80	541	730	6913	g37069.t1,g41910.t1,g40419.t1,g19826.t1,g19392.t1,g14201.t1,g38331.t1,g18510.t1,g4790.t1,g14178.t1,g28457.t1,g9970.t1,g38012.t1,g5753.t1,g38464.t1,g41887.t1,g35062.t1,g14860.t1,g36682.t1,g14182.t1,g43016.t1,g25387.t1,g13720.t1,g37284.t1,g25988.t1,g19099.t1,g42589.t1,g14885.t1,g31695.t1,g28313.t1,g18532.t1,g22707.t1,g8728.t1,g42254.t1,g10556.t1,g4787.t1,g31328.t1,g26332.t1,g9270.t1,g40891.t1,g1013…	0.00514393
Biological process	DNA-templated transcription, initiation	GO:0006352	9	0.000916	2.33104	16	65	730	6913	g18510.t1,g14178.t1,g41887.t1,g14860.t1,g31695.t1,g28313.t1,g8728.t1,g9270.t1,g10139.t1,g7882.t1,g42543.t1,g8726.t1,g17507.t1,g17965.t1,g4685.t1,g776.t1,	0.00526158
Biological process	potassium ion transport	GO:0006813	7	0.00229313	1.99919	19	90	730	6913	g30629.t1,g8371.t1,g2516.t1,g35898.t1,g15214.t1,g16843.t1,g38114.t1,g9511.t1,g31287.t1,g38701.t1,g21649.t1,g43005.t1,g20565.t1,g17878.t1,g178.t1,g33366.t1,g33611.t1,g37903.t1,g12950.t1,	0.0122075
Biological process	protein deubiquitination	GO:0016579	10	0.00941212	1.60926	26	153	730	6913	g14875.t1,g17198.t1,g19306.t1,g10076.t1,g25476.t1,g31784.t1,g33577.t1,g27767.t1,g11517.t1,g3748.t1,g11569.t1,g36222.t1,g24420.t1,g5519.t1,g42384.t1,g14988.t1,g2997.t1,g8007.t1,g4956.t1,g14931.t1,g2783.t1,g28113.t1,g3922.t1,g6568.t1,g22470.t1,g42725.t1,	0.0493795
Biological process	protein modification by small protein removal	GO:0070646	9	0.0102287	1.59881	26	154	730	6913	g14875.t1,g17198.t1,g19306.t1,g10076.t1,g25476.t1,g31784.t1,g33577.t1,g27767.t1,g11517.t1,g3748.t1,g11569.t1,g36222.t1,g24420.t1,g5519.t1,g42384.t1,g14988.t1,g2997.t1,g8007.t1,g4956.t1,g14931.t1,g2783.t1,g28113.t1,g3922.t1,g6568.t1,g22470.t1,g42725.t1,	0.0528969
Biological process	protein modification by small protein conjugation	GO:0032446	9	0.0120364	1.78875	17	90	730	6913	g28478.t1,g20888.t1,g25895.t1,g6608.t1,g25830.t1,g1916.t1,g33381.t1,g10942.t1,g5217.t1,g38693.t1,g2030.t1,g41566.t1,g20934.t1,g22870.t1,g29489.t1,g21911.t1,g18657.t1,	0.0613686
Biological process	microtubule-based process	GO:0007017	3	0.0134669	1.4507	36	235	730	6913	g17580.t1,g4001.t1,g10897.t1,g26195.t1,g29956.t1,g19807.t1,g24290.t1,g3445.t1,g39.t1,g16186.t1,g7780.t1,g27764.t1,g25273.t1,g16650.t1,g8844.t1,g24941.t1,g11890.t1,g27321.t1,g15889.t1,g15890.t1,g28879.t1,g27034.t1,g11901.t1,g21698.t1,g25265.t1,g26542.t1,g4000.t1,g42791.t1,g40937.t1,g27097.t1,g39689.t1,g3753.t1,g6041.t1,g34685.t1,g20873.t1,g31165.t1,	0.0677085
Biological process	protein ubiquitination	GO:0016567	10	0.0167537	1.76183	16	86	730	6913	g20888.t1,g25895.t1,g6608.t1,g25830.t1,g1916.t1,g33381.t1,g10942.t1,g5217.t1,g38693.t1,g2030.t1,g41566.t1,g20934.t1,g22870.t1,g29489.t1,g21911.t1,g18657.t1,	0.0830801
Biological process	protein phosphorylation	GO:0006468	8	0.0242383	1.18636	113	902	730	6913	g25929.t1,g33625.t1,g20139.t1,g21489.t1,g35858.t1,g24105.t1,g15207.t1,g13394.t1,g29145.t1,g39488.t1,g26059.t1,g24587.t1,g28946.t1,g24367.t1,g36694.t1,g42259.t1,g23817.t1,g32764.t1,g14222.t1,g18430.t1,g17267.t1,g20400.t1,g2587.t1,g33228.t1,g28549.t1,g36106.t1,g17084.t1,g1579.t1,g15512.t1,g29127.t1,g5308.t1,g35987.t1,g38774.t1,g5667.t1,g5586.t1,g8181.t1,g9122.t1,g28981.t1,g12229.t1,g42845.t1,g38716…	0.115451
Biological process	nucleobase-containing compound biosynthetic process	GO:0034654	6	0.043642	1.19453	83	658	730	6913	g37069.t1,g41910.t1,g40419.t1,g19826.t1,g19392.t1,g14201.t1,g38331.t1,g18510.t1,g4790.t1,g14178.t1,g28457.t1,g9970.t1,g38012.t1,g5753.t1,g38464.t1,g41887.t1,g35062.t1,g14860.t1,g36682.t1,g14182.t1,g43016.t1,g25387.t1,g13720.t1,g37284.t1,g25988.t1,g19099.t1,g42589.t1,g14885.t1,g31695.t1,g28313.t1,g18532.t1,g22707.t1,g8728.t1,g42254.t1,g10556.t1,g4787.t1,g31328.t1,g26332.t1,g9270.t1,g40891.t1,g1013…	0.205174
